# Supplementary material for: Development of EST-SSR markers and association mapping with floral traits in Syringa oblata
Source: BMC Plant Biol. 2020 Sep 21;20:436. doi: 10.1186/s12870-020-02652-5 (PMC7507607; doi:10.1186/s12870-020-02652-5)
Supplement: Supplementary file 3 — Additional file 3: Table S1. Nine hundred thirty-two pairs of SSR marker information developed in the transcriptome of S. oblata. [file 12870_2020_2652_MOESM3_ESM.xlsx]

## Sheet: 932 SSR markers
Table S1 932 pairs of SSR marker information developed in the transcriptome of S. oblata.
Primer name	Primer sequences (5' to 3')	Repeat motif	Expected size (bp)	Annealing temperature(℃)
SO001	CACCTTCGTCATTCGTTT	(AC)10	600	48
	TAAGCCCCTACCTCTTCC
SO002	AAAATNGTTGTCCGCTGTG	(AAC)6	342	48
	CTTTNGGTTGGTGAGGGT
*SO003	CACCCTTTTCCCCATTTT	(AAG)5	173	48
	TTTTCCTTCCCAGTTTGT
SO004	TTTTAGACGAGGANGAAA	(AAAT)4	388	48
	GCGTGGAANTCCGAGTGT
SO005	GTTGGAAAGGATTGAGAA	(AAATA)3	508	48
	AGAAAGTTTTGCCTGTAA
SO006	GTTTCACNCTTGCTCGCTTGG	(GGTCT)3	519	48
	TTTCATTGNGTTGCCATA
SO007	TACTCGTGGAATCCATTT	(AC)10	375	48
	GAAGGCATCTAAGAAGTTTA
*SO008	CGAGCCACAGTTAAGGTC	(GCAT)4	216	48
	CCCGAAATCAACAAGAAT
SO009	CCCTCAAATCAATAGAATC	(ATTTT)3	552	48
	ACTCGGTGTCCATATCTC
SO010	TCTTTTGCTTTGTTTTAG	(AC)17	497	48
	AGTTTTCGTTTTCTCTGT
*SO011	CAGTCTCTGATAGGCTTC	(AC)6	400	48
	TTCCTTTTATTGTTGGTT
SO012	TTTCTCTATTTAGATTGC	(AC)6	277	48
	TATTACAGGTTGGTTATG
SO013	TAACAACTCCTAACCACT	(AC)6	431	48
	TATCTCCACATTTACAGC
SO014	CTAACTGACCTAAGCACC	(AC)6	372	48
	ATATCTTCATTTCCCATC
*SO015	TTAAGGTATCCTAGAGTG	(AC)6	385	48
	AATAGTTATTTGGTTTGT
SO016	CGTGTCAAAAGGTATGTG	(AC)6	500	48
	GCTCTGTATCAATGGAAGA
SO017	AAATAAGGATACAAGAAC	(AC)6	518	48
	AAGAAATAACCTGAAAAT
SO018	CATTCACTTCTCATTTTTCC	(AC)6	176	48
	GCTTGTTTGACCACCTTG
SO019	CTCCTTTCTTATTCGTGTTC	(AC)6	518	48
	CCTGTCTTTTCCTTTTGC
SO020	ATGAAAGGCATCCTAAAC	(AC)6	231	48
	TAATGACTGTGGAATGGT
SO021	TGACAGTTTCAACCATAG	(AC)6	278	48
	GACCCTTTCATTCTCTTC
SO022	TTTGGTCGGTATTGTCTT	(AC)8	581	48
	AGTTTGGCGAGGTATCAG
SO023	CGAAATGTTAAACTACGGC	(AC)9	266	48
	AAAGGAAAGCACAGGGAG
*SO024	GGTTTTGTCCAATCTTCC	(AC)6	366	48
	CGATACTTATCTGGTTCCT
SO025	ACCCAAGATGCGTATGTG	(AC)7	530	48
	CTTTATTCAATGATCCTGCT
SO026	TAGTTAAGCAACAATCTAAAGC	(AC)7	152	48
	ATAAGACTGGACCACGAA
SO027	TTTCCCTCCACTTTTACT	(AC)9	230	48
	AATTCAGAATGTTCGTTG
SO028	CGCTACCATCATCACTAC	(AC)9	217	48
	CTTTCTGCTGGAACAATA
SO029	CCCATACTCTCCAACTGT	(AG)10	294	48
	CCAACTTCTTCCCATCAT
SO030	CACGAAAGACTTGGGAGT	(AG)10	360	48
	ATGCCATATTGTGGAGGT
SO031	CATCCTTATTTCCGACTT	(AG)11	251	48
	GTGTAAAGGGTGTTCTGC
SO032	AACTGGAGACAGCAAAGA	(AG)14	583	48
	TGCAGAGCCATTACAATA
SO033	GGTTCTTCCTACGGTCAT	(AG)14	236	48
	AATAAAGCCTTGTCAGCT
SO034	CATTACCTCACCTCTCCC	(AC)6	475	50
	TACCACCAATACCTCCAA
SO035	GCGAGTGGAAATGAGTGA	(AC)8	295	50
	TACGGTGATGATGATAGTTG
SO036	AGTTGTTCAGCCATACCC	(AC)7	470	50
	GCATGTCCTCCACTCCTT
SO037	AATCACATTTATCAGGGTTC	(AC)9	190	50
	GGCACTACGGTTGGTTTG
*SO038	CCTCCCTACTGTCATTTC	(AG)13	223	50
	GACGCTTATTCTTCCTTT
SO039	GACGCCCTATTTGTTGAT	(AG)10	212	50
	TAGAAGCTGGCACTACCG
SO040	TGCTGTCTTCCTCCTTGT	(AG)11	192	50
	GACTCGCTTGAGATTGGA
SO041	GTGCCCACTGTTGTTTTG	(AG)6	241	50
	CCCCTATCCCTATCTCCC
SO042	AAACAAAGGGAAATCAATC	(AG)7	143	50
	TAACCCCATAACTCACCA
*SO043	TAGGTAAAGATAACGGCGATGA	(AG)7	276	50
	TCCCCAATGTTGATGAATAGAA
SO044	CTTCATTCCCTCTGTTGC	(AG)7	217	50
	TGGTTGCTGCCTTTATCT
*SO045	CAACTTCTTCCTGCCTTTA	(AG)8	231	50
	GTGCTGCTACCTCCCATA
SO046	GTGTTCCAACCACCATCT	(AG)8	305	50
	CTGTTTGCCTGTTCCTTC
SO047	GGAGATGGGAGGGTTCAA	(AG)9	399	50
	TGCGGATGGGATAGTTTT
SO048	TAGATGTGGAAGGCAACG	(AG)9	450	50
	TCTCCCATAACCAAACCC
SO049	TAGGGTGTTGCCAAGTAA	(AG)6	402	50
	ATTCGGGAAGATTCAAGT
*SO050	GGGCTCCATCTTTGTTTC	(AG)6	337	50
	AGTGTAGCGGTTAGGTCA
SO051	ACACGGAACATCTCAGCA	(AG)6	514	50
	CTGGGTTGTCTTGGTTGG
SO052	GGAAGAACGGAGGAAATG	(AG)6	364	50
	ATGATGGCGTGCTAAAGA
SO053	TGTCTTGAGACCCGAAGT	(AG)6	549	50
	TAGGGATGCCAGTTATGC
SO054	ACTTTCCACAACCCGTAT	(AG)6	595	50
	TTTCATCACTCCCTTCCT
SO055	GAAAGCCAAAGTTAGGAA	(AG)7	190	50
	CTCAGGAAAAGTTGTGAA
*SO056	CTTGCTTTGCGATTGAGT	(AG)7	386	50
	GTAATTCCCACCTTCCCT
SO057	AGGCTGAAGGGATGAAAC	(AG)7	137	50
	TTAACCGTAGGATGAGGG
*SO058	ATGCCACTGCTTTCTGTT	(AG)7	238	50
	TTCTCGTACTATTCGCTCT
SO059	ATCACTGCTGCCACAAAT	(AG)7	162	50
	GTGAGACCTGAACCGAAA
*SO060	ATGGCTTCCATACATCTC	(AG)8	263	50
	ATTTGGGTGAATAACTGC
SO061	AGAAAGGGAGGATGGGTA	(AT)10	315	50
	GCAGTGGCGTGATGTAAG
SO062	CGTATCCGTGTTAGGGTC	(AT)11	377	50
	ATTTGTTCGGGTGTTGAG
SO063	GGGTTTGTTGGTGCTTGT	(AG)9	489	50
	ATACGTGGGTACGGCTTT
SO064	CCTCTTTGTGGCTTTGTT	(AT)10	384	50
	CGAAGGAGAAACTGAAATG
*SO065	CCTGATACAGAAGGGAGC	(AT)11	300	50
	TGGAACACCAGCAAAGAT
SO066	AGGCTGCTGAAGATTGTA	(AT)6	167	50
	TGCTGTAGGGACGAAGTA
SO067	GGGACGGAGGGAGTAATA	(AT)6	410	50
	CAAGGAACTAAAGCCAAAA
SO068	GCTTGGCTGTCAGTAGAG	(AT)6	203	50
	CATCGCAGGTTATGTTTT
SO069	GAGATTGTTGACCGACTT	(AT)6	272	50
	TGACTCTTTAACCCTTGAT
SO070	TTCCTTACACCCATCACC	(AT)6	199	50
	AAGCCATTTGTTAGTTTCC
SO071	AGTGGTTTTCAAGTCTTCCCTA	(AT)6	317	50
	CCTCCAATCACGATCAATCT
SO072	GTTATCAAACGCACCAGA	(AT)6	298	50
	AAGCCAAAGGAGTACAGA
*SO073	AACTTCTCAACTTGCTCCTG	(AT)6	340	50
	TCCGTTTGTTCTCCCACA
SO074	TTTCTCCCTCCACCTCAC	(AT)6	509	50
	AATTAAGTCGATGGCAAG
SO075	ATGTTGGACGAATAGGGT	(AT)6	326	50
	GGTTTGAGAATATGAGGG
SO076	GCCACAAGAATGCCTATA	(AT)6	377	50
	ATGTCCTCTTCCTTCCCT
SO077	AGAAATCAACGAAAGGGAA	(AT)6	402	50
	TTGGTGGAGTATGTTTGTGA
SO078	GAAACCCAACAATAAACAC	(AT)6	477	50
	TAACCCTAATGGGCTACA
SO079	TTATCTTTCTTTCGATCACG	(AT)6	291	50
	GAACAGATTCCACCTTGC
SO080	GTAATTCAAGGTACGCAAAT	(AT)6	330	50
	AGCAGGCTCGACTAAACA
SO081	AGTTCCAGACCACCTACC	(AT)6	411	50
	TGTGCCTGATAATGCCTA
SO082	AAGCATTTTCTTGGAGCC	(AT)7	344	50
	GACGACCACGACGATTTG
SO083	AAGGGCAAACTTGAAATG	(AT)7	225	50
	TGAATGGTTGTAGGAGGA
SO084	TTCAAGTTCCAGGGTGTA	(AT)7	135	50
	TGTTGGGAGGGTGTTAGT
SO085	TAAAAGTTAGGAAGGGGTAT	(AT)6	220	50
	TGGCACTAGAAAAGGATT
SO086	AATAAATTCCGCTCTTCC	(AT)6	182	50
	TTGCGTTTGATACCCATA
SO087	TTGTCAACAGAGCCATTC	(AT)6	166	50
	CTTCCTTTATTATCTCCCTA
SO088	AACAACTCGGTCCTTCGT	(AT)7	203	50
	AGCATCCTGAAAGCCAAA
SO089	ACATAATGACAGCACCCG	(AT)7	373	50
	TCCAATTTCCCTTCCCTC
SO090	GATGTTCGGTTGTTATTTC	(AT)7	247	50
	CAAGATTCTCAAGCCCTA
SO091	CAAGCAAGCCTTTGAGAT	(AT)7	196	50
	TGCAACATTAAGCCACGT
SO092	GGTGTTGAAGGTTAGGGTAT	(AT)7	543	50
	CAAGTGAATGTTGCGGTA
SO093	TTCAAGTACATTGCGAGA	(AT)7	315	50
	TTTGTTGAGTGGTATTGC
SO094	TTCTAATAACCTTTTGTATGG	(AT)7	360	50
	TAGTGGATTCAAGCGTAA
*SO095	ACACCTTTGGGATTTCTA	(CA)6	191	50
	CTTCATCACCAGCGAGTA
*SO096	TTTCAGTTTGTAAGAGGGTT	(CA)6	428	50
	TTGATGAGTTGCTGGTTC
SO097	GCCAGTAACAGGCACATT	(CA)8	336	50
	TGAAACCGAGAAGGAAAA
SO098	ACGAAAGAAGGGACATAA	(CA)8	342	50
	TAGAAGAAGATTGGTGGC
SO099	GTGAGGCTTAAATAGGGA	(AT)8	488	50
	TTCAAACGGTTATGGAGA
SO100	GTAATCACTCATTTTCGCTTTT	(AT)9	238	50
	GCATTGCATGGCTAGGGT
SO101	AAATCAACGGATCAACCT	(CA)10	195	50
	AACCTGGAAACAAGAACA
SO102	GCATTCTTTCTGCCTTTA	(CA)6	144	50
	CAGCGTGTAATAAGTTGG
SO103	TTGTCACCAGTCGGCTAT	(CA)6	103	50
	TTTGGGGAGTAAAAGAGT
*SO104	ATCTGCTTGGCTTTCTCA	(CA)7	240	50
	CTTCGTTCTCCGTGGATT
SO105	CCATTTGTTTGTAGTGGCTTAA	(CA)7	223	50
	TCTGCCCGAGCATTTACT
*SO106	GTCAGTGCGTGGAAACTA	(CA)9	240	50
	GAATAATGGCAGCAAGGT
SO107	TGATTTGGCATACTCTGT	(CT)6	359	50
	TATGTAAAGCCGACTGAC
SO108	ATGAACCCAAAGTAGTGC	(CT)6	216	50
	CAATGACAAAGAAGGAAA
SO109	ATTTTGGCTTATCTTTTCTG	(CT)6	278	50
	CAATCTTAGGTTGCTTTTA
SO110	CCCTCTTCTCGTCGTTAT	(CT)6	301	50
	TTGGTCGATCCCTTTACT
SO111	ACGCATTTCCTTTCATTC	(CT)6	232	50
	GCTTCTGTTCGTGGGTCA
*SO112	CACTCATTTATCCATCTATCT	(CT)7	289	50
	GCCGTGTCTGTAGTTTTC
SO113	GGAAGCCAACTTGTCATA	(CT)7	320	50
	AACAACTGAAGCAGCAAA
SO114	ATAACCGCTACTATCCCA	(CT)7	471	50
	GAAGAACGCCAGAAACAT
SO115	AGAAGGGAAATCTGGGTT	(GA)16	273	50
	ACTTATGGGAATCGGTGA
SO116	AGTGTCACATTTCTACCGAT	(TA)7	372	50
	TATGAAGTAGCCCCGAGT
SO117	CACAGCGAGAAGCAAAGT	(TA)6	574	50
	GTGGGTGAGCAAGTAAAT
*SO118	AAATTAGCTTGCTGCGTTCT	(TG)13	463	50
	TCCTTTCCCTCGGTTGTC
SO119	GAAACTGAAGCAACCCTC	(TC)8	541	50
	TTCCTATTCTACCCAACG
SO120	AACCGACCTGATGGAGAT	(TC)9	426	50
	TGTGGTATTGAGGGAAAG
SO121	AGACATAGGGCGTCAGGT	(TC)8	328	50
	AAGGAGGAGTCGGCTTTC
SO122	ATTCTCCAACCTCCAACT	(TA)8	108	50
	GAGGGATACTCAATGAACTG
SO123	AAACTTTGAAACTCTGGGTG	(TA)9	545	50
	TTATCCGCTGGTGACGAA
SO124	GCTTTCTCCCATTCTTTG	(TG)6	295	50
	TTTGGATCACCCACTACG
SO125	CTAATAATTTCTACACGGAGCG	(AAG)5	355	50
	TTCGGTGATTTGGATGGA
SO126	TTTATCACCTGCTTGTCC	(AAT)5	341	50
	GAAGGCTTTAATCGAACC
SO127	TTCGGTTGTAAGGCTGTT	(ATC)5	325	50
	CGATCTCGCATCAATCAC
SO128	AAATCCAACGGCTCACAT	(ATC)5	433	50
	AACGCCTAAATCCCACTT
SO129	TTTCTTGGCAAACTACCG	(ACC)5	416	50
	CTCCCTCTTAAATGTCTTCG
SO130	AATAATAGCCGTGGGATG	(CTT)6	407	50
	TGAGCGTGATGATTTGTG
SO131	TCCAATCTCAGGGAACAA	(CTT)5	582	50
	AGAAACCCCACAAAACTC
SO132	TCTGCCTCACTCCTCTGT	(CTG)5	293	50
	GAATCCAATGTTTCTCCC
SO133	GTTTGCTTTTGGTCCCTT	(CTC)5	176	50
	ATTGAGTTGCGTGGTTCT
SO134	AAAGGTCTGAAGGTCGTG	(TGC)5	272	50
	GGTTCTTTCTTGGGTTTC
SO135	ACGGGAAGGCAAATAAAG	(AGA)7	167	50
	GCAAAGATTCTGAGGGAG
SO136	TCTATAAGCGTCGGGAGG	(AGA)5	525	50
	TGTGAAGTGCGAAACCAT
SO137	CTGTCAATCGGGCAAATA	(AGA)5	297	50
	GCTTCAACACCCTGAACTA
SO138	ATTCAGACACGCACAAAG	(CTT)6	411	50
	GATGCCCAATAAAGGAGT
*SO139	TGTTGGGATGATGGTGAA	(CTT)5	368	50
	AGCCGTGTACGTTTATTGG
*SO140	TTTCAGCTTCGTCGAGTT	(CTT)5	219	50
	GAGTTCCTGGTTCCGTTA
SO141	AACAATAGCGTCAGAGCC	(CCT)5	432	50
	GGAGAAATCATTCGAGGA
SO142	TTGTTCAGTAGCGTTTCC	(CCA)5	378	50
	CAAGCGTTGGTAGAGTTT
SO143	CTAATGGCTTCTTCATCTTC	(CAC)5	199	50
	TTGGGTTGCTGAGTCTGT
SO144	ACCGAAGCCTCAAATCAT	(CCA)5	403	50
	GACATCACCGCAACAGAG
SO145	GGTAACACGGTGAGCATT	(CCA)11	564	50
	ATCCCAAATCACAGAAGTAG
SO146	TCCCACTACTTATCTATCTCC	(CAC)5	580	50
	TTATCTTCACAGCCCAAC
SO147	TCCCATCGGGTAACAAAT	(ATT)5	188	50
	CTGCTGGTAGTAGGAACAATAA
SO148	ATTCTGGGTTGACCTTTG	(ATG)5	161	50
	TTTGCCTGCTTCCTGTAC
SO149	GATGCTCCAAGATACCGA	(GAA)5	212	50
	CGGGCATACATTTCATTC
SO150	ACATCATTTCCACCACCTC	(GAA)5	177	50
	CATTGCGTCGGATCTTCTA
SO151	CCTTTATCCCTTTTGTCG	(GAT)5	218	50
	TCATCACCCATCGCTACT
SO152	GCCATTCCAATCCCTACT	(GGA)5	283	50
	TTTCTCCGCTTTCTGACT
SO153	CAGGTCCCTAGCCATTTC	(GTG)5	525	50
	TGGGCAGACAACATCTTTAT
SO154	ATGAATCTTCACTTGGCTCG	(GAA)6	465	50
	GTGGCACTTTTCTATTGGTTAG
SO155	TCGTTTCAGCGTTACTTG	(TTG)5	466	50
	GCTAAATTGGATGCCTTG
SO156	CAATACCTTACTTCCCATCT	(TTC)7	563	50
	ACCTATTCATCCCTACCC
SO157	AGAGGTAAATGAACGACGAG	(TGA)5	341	50
	CCAACAGAAGCACCAAAA
SO158	ATAACACTACACGAACCCAG	(TTC)7	450	50
	CTTGAGCGTCTTGAAACA
SO159	TGCCTCTATTTCCTCCTT	(TCA)5	283	50
	TTGCTTCACCAGAACATG
*SO160	GGCTTGTGCAGTTAGTCA	(TTA)8	355	50
	TCTTTCCTCCTTGGTGTT
SO161	ATGAAATGCGACAAAGGC	(TTA)6	235	50
	CAGGGTTCTGCACAAGGTAT
SO162	TCGGACTGGTGGTAAGAA	(TATT)4	114	50
	GAAGCCATCCAACTCAAT
SO163	GAATCCACTGCCATCAAA	(ATTT)4	110	50
	CAACTTCCAACCTCCCTC
SO164	AACTGTCCCACTCACCCA	(AAAT)4	100	50
	CCACAAGAAAGGAGCAAT
SO165	CCGTTATCTCGGTGTTCT	(TCTT)5	129	50
	TGTTCGCAATCTCCTCAT
SO166	TCTTGCCTCCATCAGTCC	(GAGG)4	547	50
	AATGCCACGCAGTCTTTA
SO167	TAGGTTTAGGCATTTGGG	(TTAT)4	141	50
	GAATTAGTTGAGATGGGTTC
SO168	TCTGACTTGGGCATACGA	(TAAT)4	235	50
	AATCACGGCAAGGAGAAA
SO169	TCCCTAAGGCGATGAATA	(TTTA)4	228	50
	GTGAGCTTGAGTCCCAGA
SO170	ACCCAAACCTAATTCCAG	(TTAT)4	137	50
	CTAATGCTTTCACGCCTC
SO171	TCCTTCCTCCTCACCTTT	(TTTA)4	239	50
	ATCACCGCCACAACTTTA
SO172	TGAAACGAAGGCTTGAGT	(AAAT)4	249	50
	GGGATGATGGATAGAGGG
SO173	TGGTTGCATTTGGAGGAA	（CGGGT)3	278	50
	ATGGTTGTGACCCGCTTA
SO174	GAGTAGACATTCGGACAA	(AC)10	208	52
	GCAATAGTAAAGTAGGAGG
SO175	AACGAAAGCCAAACAAAC	(AC)12	323	52
	GAACCACAATACGGGAAA
SO176	ATACCGTGGTGCCAGAAG	(AAC)10	397	52
	GGACCCAATCAATGAAGC
SO177	ANCTGTATGCCCAAGAGT	(TGTAT)3	443	52
	CTGCGATGATGAAGNCTAAT
SO178	GCTGGGATATTTGGTATG	(AC)11	284	52
	GTTGATGAGGTCCTTGTT
SO179	CACATCACTAAGGCTACT	(AC)10	384	52
	ACTCCCTACGGATACATT
SO180	ATGGTATGACCTCGGTAG	(AC)11	593	52
	TTGTGACTCGGAGAAGAT
SO181	TCCGTCCATCTTCCAACT	(AAC)8	476	52
	TTACGAGTGCTGAAACCC
SO182	CACGTCGAACGTCAATAA	(AATA)5	336	52
	TGGACTGAGGAGGAACAC
SO183	TGGCGANTAATGGCTGTC	(ATAAAA)3	443	52
	CTGGCTCTGNCAAACACC
SO184	CCCACGATGAATTGACGA	(AC)10	244	52
	GTGCTTGCCTTGAACCCT
SO185	TCGAGGTCAATTCCAAGT	(AAG)5	498	52
	CGAACCAGCAGTAACCAT
SO186	TGCCCACTAAGGGTAGAT	(AAC)5	514	52
	AAGCAGCCATAGAACAGC
SO187	GTCATCTTTCCACCACAA	(AATA)4	319	52
	CATCTACTTCAGCCCTTT
SO188	TTGGAGGTTGGTGTCTGC	(AATA)4	271	52
	AAGCGTTGCTAATAATGGAA
SO189	AATGCTCGTATCAAGGTG	(AATAA)3	146	52
	CGTTGGAGAAGAAGGTTA
*SO190	ANACTTTAATTCAGCCGTAAC	(AAAAG)3	308	52
	CNTCCGAACAAATCTATCT
SO191	TTATGATGTAATGCCAACC	(TGCAGA)3	431	52
	CAAACTTGTCAATCCCTA
SO192	AATGCCATTNTCATGCCACA	(GTCCAC)3	573	52
	GGATGCACCTTCNGTTTG
SO193	TGTTCTTGTTTCCCGTGTC	(AC)6	586	52
	TTCCTGCTCGTCCTCTTG
SO194	CATCCGCATCGCCACATA	(AC)9	307	52
	TCGCCACTCAAGACCACATT
SO195	GGGCATCGTGTTAAATCC	(AG)11	313	52
	GGTGACTGTCGTCGTGGT
SO196	CATCACAACTCTTTCTCGGTAG	(AG)13	349	52
	CTGAGCCTCTTGGATTGC
SO197	TATGTAAGCAGAACGAGGAA	(AG)16	400	52
	GTTGAAACTTGGGAGACG
SO198	CAGTAGGCACCAAATCGC	(AG)20	245	52
	CAAGACGCCGTACAGGAG
SO199	ACGCTTCCTGACATTCGG	(AG)6	376	52
	ACGCAAACACGGCCTTAA
*SO200	CCCCACTCTACTCTTACG	(AG)6	466	52
	CACATCCCCTTCCTATTA
SO201	GGGCAGGGTAGTATTGTT	(AG)6	562	52
	AAAGGTGGATTTCAGAGG
SO202	AGCAGTGTTGTGACGCAGAT	(AG)7	592	52
	TCAAATTGTTTGGGAGGG
SO203	CCACGCACTTCCTCCTCA	(AG)9	547	52
	ACCCGCAGTCAGCCTAAT
SO204	AGGGAAGTGGACCCATAA	(AG)9	445	52
	TCCGAGGAAATACAAGACG
SO205	AACGGTGGAGGATTTCTA	(AT)10	406	52
	CTTCTTGGTATTGGTGGC
SO206	CAGACACAATGGAGGTGGATGTTAG	(AT)13	238	52
	GCTTATTGTGGCAGTTTA
SO207	TCGCTCTGCTGCCTCCTT	(AT)6	541	52
	CAGCCGCTCCAAATCCTC
*SO208	CGTGTTCAGCCACTTCTT	(AT)6	476	52
	GAGTCTTTGCCTGTCCTT
SO209	CCAATGTACCCGTCTCCA	(AT)6	243	52
	TTCAATACCAGCCGTCCT
SO210	GGCGAAGCATAATCCTCA	(AT)7	357	52
	GTCGTCGTATTGTTTCCTACTG
*SO211	CTATCTCATTGATGCCTTTA	(AT)6	163	52
	GCTTGGCTGATAACCTCT
*SO212	CCGCAAGTTCTCCAATCT	(AT)6	325	52
	CGGACAACCGTGCTGTAA
SO213	CACCACGATTGTAGATGC	(AT)7	354	52
	GCCGTTTCAGTCCCTTAC
SO214	AAAATCCACTATCATCCACCTC	(AT)8	341	52
	GCATTAGGGTTTCGCACA
SO215	TGGAGGCTTATGGAGTGT	(AT)9	563	52
	GTGACGACCTGTGAGTTG
SO216	GCCCAAATCTAATCCCTG	(CA)12	325	52
	TCCAAACTCCACCACTCG
SO217	TGCTGAGGCACTGAAACT	(CA)6	414	52
	CTATGCTTGACTCGGGAT
SO218	AAATGTAGGGAAATCAAGC	(CA)9	449	52
	GACGGATACTCAAGGGAC
SO219	ATCATAAACAATTAGCCAGGAC	(AT)8	262	52
	CAGGCAGTGGACTACAAGAG
SO220	CCTTCTTGGCCTACCTTG	(AT)8	260	52
	GCTGCCTCCTTTAGTTGC
SO221	AGCATTTGCCTGTCCTTT	(AT)8	268	52
	TGTAACCACCGACCACGT
SO222	ACAGACGGACCCAGATAG	(AT)9	319	52
	ACCAACACTCCACGAACT
SO223	GGATACAGGGAAATGGCTAA	(CA)6	550	52
	ATACGGCTCCAGACACGA
SO224	TGAGACGGTGAATGCTTA	(CA)6	355	52
	CATCAGGCTAGATGGGTC
SO225	TACCCATCCCCTCACCTT	(CA)6	296	52
	GCAGCAACATCTCCTCATCT
SO226	CCCCATTGTAGAGGACTG	(CA)6	338	52
	GACCATCGCTTCGTTTGA
SO227	GCAGCCAAATAGGAGGAA	(CT)10	280	52
	ATACGGAAGCACGCAGTC
SO228	TGGTTGTAGTGGCGATGA	(CT)10	400	52
	CTCCAAGCAATCCCGTAA
*SO229	GCCATTCACAAGTAACCC	(CT)6	258	52
	TAGGCAGTGTCCAGAAGC
*SO230	AACTCTAACCTAATGGCTACC	(CT)7	329	52
	GTCTGCTCCTATCACCGT
SO231	TGTCTATCCTCCGTATCTG	(CT)7	303	52
	GTGGCAATGTTACTCAAT
SO232	AAAAGAGGATGATGCCAGTC	(CT)8	108	52
	GCACCGCCATAGGTAGAA
SO233	TTTCGTAAGTCGTCACAGA	(CT)9	542	52
	TACTACTCGCATTCCCAC
SO234	TAAGTGTCACCGTCCTCT	(CT)9	118	52
	AACTCCATACATCCGAAC
SO235	CGGGAGCCCTTTGTATTA	(CT)9	526	52
	GTGAGTGGCGATTGGTAG
SO236	TCAATGTTGTGGGCAGAG	(GA)12	559	52
	TCCATCAAGGTCGCAGTA
SO237	ACCTTGGCACCTTCCTTA	(GA)13	445	52
	CTGGCACTGGTTAGTTGATA
*SO238	GTCCCACTATTCTTCAGC	(CT)9	323	52
	CATATTCTCCCACATTCC
SO239	AGTGATACGCATGAGGCA	(CT)9	417	52
	GGAGATACGACGAGTGGG
*SO240	AAGTTGTTGGTAAGGGAGTA	(GA)6	376	52
	TGGCTTGTAAAGGGCTAA
SO241	TTGGCTAAATCCAGAAGG	(GA)6	487	52
	ATGGGTGTACCGAATGTG
SO242	CCAGCCTTAACAACCATT	(GA)8	296	52
	TTCTTCCCGTGTCTATCC
SO243	TTTTCGGTTTATGATACTGC	(GT)6	248	52
	TTGATGTTGACCTGTGCC
SO244	AGGCTGATGTCTGAGGTT	(GT)10	221	52
	GGGAAAGTATGAGCGATA
SO245	CACGGCTAATCAGGTTCT	(TA)12	406	52
	TCTGTTTGGCTATTGCTC
SO246	GTTTCAAATCTAAGGAGCAG	(GT)8	398	52
	GGTTGTAGGACTTGGGTG
SO247	CTGGATGGCTAAGGAAAG	(GA)6	288	52
	GATAATGTTCTGCTGGTTTT
SO248	TCGTTACTCCGTCCATTT	(TA)6	403	52
	GCATCCTCCAGTCAGATC
SO249	AGTAACACCTATCCACCGAAGC	(TA)6	124	52
	AAGGCAAACAAAGAAGGAGACA
SO250	GCTCGGCTCAATTCCATA	(TA)14	465	52
	TTGTTTGCCTCAGCGTCT
SO251	GGAACGCAGTCCGAGATA	(TA)7	103	52
	TTTGGGATGTGAAAGAGC
SO252	AAAACAAACAACCCTTCATAGC	(TA)6	190	52
	TCATCACAGCCTCGCATC
SO253	AAAAGGCTGAAGGCTACT	(TG)13	485	52
	GGATGAGATTATGGTGGC
SO254	CAACAAACAGAGGACCAT	(TG)11	133	52
	TAACGCCCATCTCAATAC
SO255	CACCTCCTTGGAACCCTT	(AG)8	108	52
	TTTACTGACCCGCCTCTA
SO256	TCACAGAGGCAGCACTTC	(GT)7	397	52
	TCACCCTACAACAAATCACA
SO257	GGGCAGTTTCGGCAAGAT	(TA)8	402	52
	CGAGCAGACGGTGTCCAT
SO258	CTTGCCTTCAAATCTGCC	(TC)6	472	52
	GTTGCTTCGGGTTTCTGT
SO259	GCATCGCACGAGTGAAAC	(TC)6	258	52
	AAGCAAACCAAGGGAGAA
SO260	GGCTACCATTTGCCTGAT	(TC)9	549	52
	TCTGCGAGACGAAACTCC
*SO261	ATTTCTTCCCAAACTCCC	(TC)7	311	52
	CTCATCGGTTAATGTGCC
SO262	AGCCCTCTTGTTTGATTC	(TC)8	152	52
	ATGGTTACTGCCTACTGG
SO263	TGAATGTATTGGGTCCTG	(TC)6	240	52
	TAGCAACTTGTAGGTGGG
SO264	GGCAATAGGTACGGAGAA	(TC)6	297	52
	CACAGAATCAGAGGGAAA
SO265	AACAAATTCTCCATTTTCCCTA	(TC)6	363	52
	TGACCCCATAAACGCAAG
SO266	AGGGACACTAATCCTGGTA	(TC)6	522	52
	GGTGCCTCACTATTGTTAT
SO267	ATGCTACTCGTGGATGGT	(TC)9	549	52
	TCGCCAAGAAATAGTCAG
SO268	TTGATTGCCCTCTTCCTT	(TC)8	439	52
	TTTGCACCGTGTAGTTCG
SO269	TACCCTTCCTTGTCCCTA	(TC)7	516	52
	CCAGTAATTGCCTAACCC
SO270	AGGAAGAAGGGAGAAACG	(TC)7	183	52
	CGACCACCTGATGAAATAC
SO271	TCGTGGACCAAGATACCA	(TC)7	212	52
	TCAAACGCAGCCTAAATG
*SO272	AAGGGCTTATTTGTAGGG	(TA)8	242	52
	GAAGTGAACCAGGACGAG
SO273	GGGATTTGGTTATGCTGG	(TC)10	400	52
	GAACACGGACATCTTTGC
SO274	AGTCTTCCCTTCACCAAC	(TG)9	356	52
	CTATGTGCCAACAAATGC
SO275	TTTCGGTGGTAAATCTGG	(TG)7	570	52
	TGACAATAGGCTGGGACA
*SO276	GAACTCCTGCTTATTGCG	(CA)6	275	52
	TTCCCTTATCCTCACCAC
SO277	TAATGCCCTTGCTCCTAC	(TC)10	471	52
	CGTAACCTTTCCGTTCTT
*SO278	GTTGGTGACATGCAGGAG	(TA)9	184	52
	GGGTAACCGCACAAAGTA
SO279	CCATAGATAGTAAACCCACCAA	(TC)6	286	52
	TATCGGACGGCTGAGGTA
SO280	TCCTCCCTAATCCCTAAC	(TG)9	267	52
	AGAAATTGGCTCACGACT
SO281	ACAGAATAAGCGTCGGTAG	(TG)9	254	52
	TAGCAGCAATAGACAGATGA
SO282	TTGGTCTGTGCTGGAGTC	(TG)8	400	52
	CAGGAAAGCGGAAAGAGT
*SO283	AGGCGTGAACTCTATGCG	(TG)7	244	52
	AAATGGTGCGTTTCTGGT
*SO284	ATGGGTATGGGTACGAAA	(TG)7	163	52
	GTCAACGGTCCACAGTCA
SO285	TAATACAGGCGGGAACAG	(AAG)5	585	52
	TTACAACCATTGACCAGG
SO286	AGTCCCAGACGCATAGAA	(AAG)5	287	52
	TACCACTTGATTGCTCCC
SO287	GTACCGAGGCTTGATTGT	(AAT)5	297	52
	TGTTTGGATAGGAGGGAG
SO288	ATTACTCGTTTCCGCTGTT	(AAT)5	402	52
	CATTGGGATGCTTATTGG
SO289	GCGAAGCCAGTCAATACA	(AAG)5	572	52
	GGCAAACTTCATCCCACT
SO290	GAGGGAGGATGTTCAGGT	(AAT)5	130	52
	TCCACTTTCCGTTAGGTC
SO291	CCAAACAGGCTCTTCACA	(AAT)5	336	52
	TGCCGAACAGGTACAATC
SO292	TCAAACCTCCTCCGAAAC	(ACC)5	517	52
	TTCCCTGAACCAAACTTACC
SO293	AACCTCCGCATCAACACC	(ACC)5	412	52
	CACAACAATCACCGTCCA
SO294	CGTTCTTCGTCCAGTTCC	(ACA)5	487	52
	TTGGATGATAAGGGTGGG
SO295	AAAAGCCCAAGAACACGT	(ACA)5	215	52
	CCCAGCAAACAGAAGACA
*SO296	CTCATTTGCTCTAATCCTCCTC	(ATC)7	306	52
	ATCTCCGCATCAACATCG
SO297	AGAAGGGCTTTGGAGAAC	(AGT)5	286	52
	TGGGAGGAAACTGATGCT
SO298	TCATCAAATGCCAGAGCC	(AGC)5	405	52
	TCATCAGCCGTATCACCC
SO299	TAACGAATCCAGGAACGG	(AGA)6	594	52
	GCGGTAGTAACCCACAAA
SO300	CTCCTCCTTTGGTTCCTT	(AGA)5	112	52
	TCCTCTTTCTCCCTTGCT
SO301	TCTTGGGTGGTTGATACTTG	(AGA)5	314	52
	GGATGGCTGATTTAGGGT
SO302	TCACCTCCAATAACGACC	(ACC)5	198	52
	CACCATCCCTAGTTCTGC
SO303	CAACTATTTGGTCGGTTCA	(CTT)5	365	52
	TCCTGTCTCGCATCTACG
SO304	ATGGAGTTGGCTGCTTTG	(CTT)5	363	52
	TGCTGCTGCTACCTGATG
SO305	TATTGTGAGTCGGTATTGC	(ATT)6	236	52
	AGGTGATGAGGGATTGGT
SO306	TCCTCCTGAACAATCTGACC	(CCG)5	311	52
	TTGCGAAATAAGACCACCA
SO307	CTCCAAACCCATAAGAAAG	(CCG)5	532	52
	TGGTGAGGCAGTAGAAGAT
SO308	GGTCCAGGAATGGTAGAA	(CCA)8	239	52
	ATTAGTAGCGACGGCAGT
SO309	TATGCACCAGGATACCGA	(AGA)6	197	52
	AGGCGTCACTCCATTTCA
*SO310	CTGGATGTTGCTGGTTGG	(AGA)5	381	52
	ATTGGAGGGAATTGGGAC
*SO311	TCCACATCCAACCCGTAA	(ACC)7	506	52
	TCTTGCCACCGAAATCAC
SO312	TCAAAGACAGCCGCAAGT	(ACC)7	532	52
	TGGGTGTTCGCAGTAGGT
SO313	CAACGCAACCATAGACAG	(ACC)6	464	52
	GCCTAGAAGGCTAGAACAA
SO314	CAACAGGTCCAGGCAAAC	(CTT)5	286	52
	TTGTGGAATCAAGGTGGG
SO315	GGAGTGGCAGAGGTGTTA	(CTT)5	540	52
	CCTTATGGCATGTTAGGC
SO316	AGTTACAATATGCACGAGG	(CTG)5	239	52
	GACATTCCCATCAGTTCC
SO317	CCCACCCAACTACTCAAC	(CCA)5	440	52
	AGTATCGCCTTCCTCATT
SO318	TCCGCCCTATCCATTCTC	(CCA)5	365	52
	ACCGCATTGTAACCATCAGT
SO319	TCACCTCTGTGGCGATTC	(CAT)6	259	52
	CGGGTTGCTGGATTTCTT
SO320	TGATGTCTACTTTGCCTTTC	(CAT)5	206	52
	CTCGTTCCTCTTCCCACT
SO321	TACGCCACTCATAACTTCAC	(CAC)7	245	52
	TCACTCTTGGGCAACATC
SO322	ATGCAGAACCCTAGATGG	(CCA)5	309	52
	CACTTGGGACCTGATTGA
SO323	CACTATTCAAGCCACCAA	(CCA)5	335	52
	CCAGAGCACTAATCCGTTC
SO324	CAATACTCCTCCTAATCCTC	(CCA)5	407	52
	ACTCACGTACCCATCCTT
SO325	GGTTTCTTGAAGCAGGGAT	(CAT)5	424	52
	ACCAAATTGGCATTAGCG
SO326	AAGCGAGAAAGCGATAGA	(ATT)6	391	52
	TTTGTAAAGGAGCGAGGT
*SO327	ATCACTCTGTCTAGGGCTAA	(ATA)5	446	52
	GTCGTCGCATTCTTTGTA
*SO328	TCGTCCCATTCAAGTCAA	(TAA)6	430	52
	AGCATCTTTCATCCCATC
SO329	TTTTCGGTTCCTCCTGTC	(GAA)7	329	52
	ATTTGATGCTGCCCTCTT
SO330	GCTGGGATATGGTGTTGT	(ATG)6	557	52
	AGTAAGCTCCGTGAGTGG
*SO331	ATAGTACGGGTGCGATTA	(TAA)9	404	52
	TACGGAGATACAGTCCTGAT
SO332	TTAAGCCACTGCAACTGT	(GAA)5	278	52
	ACGCTGGATGTGAAGATA
SO333	CCTATCTATTTGTGCCTTCC	(GCT)6	480	52
	GAGCCATTCTTCGTCATC
SO334	CCAGAAAGCGAATAAGGT	(GCT)5	566	52
	GAGAAGCAGCATCCAGAG
SO335	AGTCGTCCCTTATCGTGG	(GTA)5	198	52
	ATTGGCAGTCAAGTGTCC
*SO336	CATTTGCTCCTATGTCTTTG	(GGT)5	246	52
	TACTCACGAACCCCACTC
SO337	CATCACCAGAAATAGCCTCC	(TTG)5	188	52
	GCCTCAAGACCAGCAAAA
SO338	AGAAAGAAGAGCCACAGG	(GAA)6	449	52
	ATAAGCCCGAAGAAAGTG
SO339	AGAAGGCTGATTGGTGTT	(GAT)5	539	52
	CAGAAGTTGACTCGCAGA
SO340	TTGACGTTATCGGATCTTG	(GAG)7	276	52
	TGTCGGTTTCTTTGCTACT
SO341	TGGGTCCAAAGTCGTAAC	(GAG)6	111	52
	AAGTCGCCTGTAGAAGCT
SO342	TCGCACAATCCAATCCAC	(GAG)5	469	52
	CTCCAAGCAAGTCCCATG
SO343	TACTGCTCCTCATAATCTCG	(GCA)5	516	52
	ATCTCAATACCGCCTACC
SO344	TAACTCCATCCCGTCCAT	(GGC)5	488	52
	GTGACCCGTAACATTTGC
SO345	TTTCAGGCTCGAACCACA	(GGA)6	360	52
	ACATTCCGCCGTACATCA
SO346	CGGAGATAAAGGAGTAGTAGA	(GGA)5	435	52
	AGAGCAGTTGTATGGGAGA
SO347	CTCTTGCCTTAGCCTTTC	(GGT)5	490	52
	ATTCAGTCATCCAGTGCC
SO348	AATGGTTCGGTGTTAGGG	(GTG)5	433	52
	TCGTAGGCGTTAGGTAGA
SO349	ATAAATCTTCGACCAGTCAG	(GGT)5	270	52
	TGGAGTTCACGCTCTTCTA
SO350	AGCCTCCCTCACCTCACT	(TTC)5	429	52
	TCCCACCTTCGCTGTAAT
SO351	TGACTGCCGTACCTCCAC	(TTC)5	288	52
	GGTTTCTCAATGCCCACA
*SO352	GATGATGGCGAATACTGA	(TGG)6	462	52
	TGTGCTATACAAAGGTGGA
SO353	GGGTGACCGTAGAAAGGA	(TGG)6	232	52
	CAGAAACCAGCATTAGCA
SO354	GCCCTTCCTTCTTCTCAT	(TGG)5	497	52
	TCTAAATCTACACCCTACCC
SO355	TCGTCTTCCCTTGCTTGT	(TGC)5	468	52
	CGAGTGGCTTCTCCGTAA
SO356	CACCCTCTTTGCCACATC	(TCT)5	388	52
	TGCCAATCCGTTCTCGTA
SO357	TCTTTAGTCCTACTTCCTCCAT	(TCA)5	277	52
	CCAGAACCGAACCCTTGA
SO358	ATCATCGTTGCTCGGTAT	(TTC)5	485	52
	CGAAGGGCGTTAAGTGTA
SO359	TTCCGTGCTTTCACTTAC	(TTC)5	188	52
	AACCCTCGTCTACTACCC
SO360	CGGAAAGAATGGTGAGTG	(TGA)8	473	52
	CATCGTCGAATTGGATGT
SO361	AATACTCCGGCGAAGAAG	(TGA)5	471	52
	CAACTCACCTCCAAACCAT
SO362	TGAGCAGGATGAAGATTG	(TGA)5	443	52
	GGTAAGGATTGTTGGGTT
SO363	CAACCAGCACCGACACTA	(TCT)5	424	52
	CTCGCAATCTGCAATCAG
*SO364	ACCTTGCACTTGACCCTT	(TCG)6	219	52
	GAGACTGCCGCTTGTTTA
SO365	GCTCCATCCTGAATCCTC	(TCA)7	574	52
	CACGAACCCATTTCTACG
SO366	ATACTTGCGTGGATGTGG	(GTTC)4	505	52
	TGTGCTTCTGGTGCTTTT
SO367	TCACTAAGCCATTCCTCG	(TAAA)4	385	52
	TCCTTCACTTCACCCATT
SO368	ATTTAGCGACGGGAGATA	(CATG)4	289	52
	AAGACAAAGCCAAGAAGC
SO369	AGATATGGGTTGAAACGG	(GTGC)4	218	52
	TGATGGGTGGAAGAAAGT
SO370	TACCGCAAAATGCTGTCT	(TTTA)4	291	52
	GGGCAAAGTGGGAAAAGT
SO371	CACTGCCATCATTCCTTC	(AGAA)6	309	52
	ATTCCCATTATGCTCCAA
SO372	CTCAAGTGCCTTTGCTGT	(TATT)5	229	52
	ACCTCGGTGAAATGGAAT
SO373	ATGCGGTGGTATTGGATT	(TTAA)5	202	52
	TCACTTGTTTGGGCTTTG
SO374	TTTTGGGTTCTGGGTCTG	(ATTT)5	302	52
	ATCCCCTTGGCATTTACT
SO375	GTGAAGTGCCTTTGGATA	(AAAT)4	376	52
	TCTTATGACGATGCTGGT
*SO376	TCCGAATCTCCTCCTGAA	(ATTT)4	263	52
	CCTGCTCGTTCCTACACC
SO377	TTCAGCGATTTCAGGGTA	(TCTT)4	223	52
	GAAGATTCAGCAGGCAAA
SO378	TTTCCACGTTACATCCCA	(TAAA)5	228	52
	TACCACCTATGACGCACC
SO379	GGTTTGGGACTGGTTGTT	(AATA)4	591	52
	AGACCCTAAGGTTACTGGAATA
SO380	GGCATTTAGCATTAGGGA	(TTAT)4	332	52
	ATTGACGGCTTGTGAAAC
*SO381	TTATGGCCTTTGATGGAG	(CAAT)4	199	52
	TATGGCGAAGAAGACGAG
SO382	AAGAGGTTCATAGTGGGAGT	（ATTT)4	308	52
	GGGCGTTAATTGTAGGATA
SO383	TTCGAGGTAAGGTTTGTG	(ATTT)4	388	52
	ATTGGAGGGTGTTAGGTG
SO384	TCGGGTTCCGTGATAGTAAG	(AATA)4	244	52
	ATCGTTCCCATCTCGTTT
SO385	AAGGCAGAAGCAGGAAAG	(AAAT)4	428	52
	CTGGCAATCATCTAAGTCAACA
*SO386	TACCAACATTGAACAGGGAG	(TATC)4	254	52
	CGTGGAATGAGGAGCAAA
*SO387	GGGTTTCGCTTAATCTGT	(CAAC)4	378	52
	TAATTCTGGCGGTTGTAG
SO388	CACGACGAAGAAGATGGT	(TTTC)4	273	52
	AGGAATGGCTTAAAGAGG
SO389	TTGACAGTTGACACCTCCTA	(CCAC)4	271	52
	AAATAGAGCCAGCACGAC
SO390	CTTTGAGCCGTCTTTCCG	(AATA)4	176	52
	AAGCCAAGGTTGAGCTTTACAT
*SO391	ATTTCCCTACTTCTATTCCC	(TTAA)4	342	52
	ACGTGCCTAACTCCTCAT
SO392	ACTTTCTCATCATGGTCCTC	(AAAC)4	556	52
	TATGTCGCTTTCTCGTTC
SO393	CCCTTCCTCTTCCACTCC	(TAGA)7	225	52
	AACCCATCTTCAGACCAAAA
SO394	TCGCTAGTGCCTCGTAAA	(TCAT)6	584	52
	GGTAACCAACCTCCCATG
SO395	CAGAATCTCACGGCAACA	(TTAT)6	371	52
	ACAGGACCAAATCCACCT
SO396	AGTGAAGCCTGGTCTCGC	(ATTT)6	544	52
	ACTGCCTATCCTTTCAAACATC
SO397	GGTGATTGCGAACTGGAA	(ATGG)5	212	52
	TACCCTTGCCTTGCTCAT
SO398	TCTTATACACTTACTGCACCCT	(TTTA)5	575	52
	ATCAGAGCATTCCGTTTG
SO399	CTGCCTTGCCATCCTAAT	(TATG)5	121	52
	GCTTGCCTTCTGAGTTGT
SO400	TGCCCATTCATCTACCTC	(CCCT)4	582	52
	TAGCAGCAACCAGACAAT
SO401	GGAGTGCCGAGGAGAATC	(CAGCCT)3	592	52
	CCCAAGGGAGACCTGTAA
SO402	CCCTTCGTCCGACATAAA	(TTCCTC)3	436	52
	CAGCCTTCCCATCAACAA
SO403	TGCCTTGCCTAGTCACAT	(TTCTTG)4	268	52
	GACACGGATTCGGATAAA
SO404	AAAATCTTTGGGCGTGAA	(AGTGGT)3	316	52
	CAACAGGCTTGTGGTCGT
SO405	AGATGAAGATGTAGGACGAA	(TGTAGG)4	339	52
	ACAGGGAGTTGAAGTTGC
SO406	AATGACTTCCTCCCTTCT	(GCATGT)3	509	52
	AATCGCCTCAGTACCTAA
SO407	ATCTGCGTTAGAACCTTAG	(CTGGAG)3	122	52
	CTGTAGCCTCAAACTCATT
SO408	CCCTACCACTACCACCCT	(AATAAA)4	118	52
	ATCCCACTCACTCACCTTAT
SO409	ACGCCACTACCTCTAACA	(GAAGCT)3	595	52
	GAGTCGCTGAACCTACCA
SO410	TTGGTGGCTATGGAGGTT	(TTTGTG)4	204	52
	TCGGCAATGCTTACTGAT
SO411	CCTATTCTGATATGCCTGAC	(TCTCCT)3	569	52
	TAATCCATTGCCCTTTCT
SO412	AGCGAACTGTAGATTGGT	(AGATAA)3	451	52
	TTGCGTGTTTAGGTATGAA
*SO413	TTTCCCTTTCCTCAGACA	(AAACCA)4	373	52
	ATCCAGCATCAGATTCCT
SO414	GAGGAGGAATAATAAGGG	(TTTTTA)3	353	52
	GTGGATCTGGGTAAGGTA
*SO415	TGTGGACTTTCGGGTTTC	(CTGGTT)3	231	52
	CAAGGTTCGTCAATAGCG
SO416	CATCATCGCCACTGTCTG	(ACCACA)3	234	52
	TGTTGGTAAGGCTGCTTG
SO417	TGAATGATGTTGGGAATGT	(CTCCGC)3	582	52
	GAGGAACTTGATGGCTTG
SO418	ATTCAACTGCCACTCCAC	(CAAAGG)3	334	52
	ACACTTGGTTTGCGTTCT
SO419	TTTGAGTCCTGAGCCACC	(TTGAAC)5	319	52
	TTCGTAAAGAAGCGGAGC
SO420	CCGACCAAGAGTCCACCTA	(ATATCC)3	330	52
	CGAACCTGTTACGGCATAT
SO421	AGCACAAACGGACCTACNGA	(TTAAT)4	520	52
	CTTGGCTACCACATNCTCTG
SO422	TTCCATACCTTTCCCACT	（GTTTG)5	314	52
	CACGACCACTAACCACAG
SO423	AGATAAAGGCAGACGAGA	(GGTTA)3	591	52
	GAGTGGCAACCTGAGATA
SO424	TTGACGGGTGGATAAGGA	(AC)10	212	54
	GCTCGCAAGGATCTGGTA
SO425	TGGCGGACTATTGTGAAA	(AAG)5	243	54
	AAAGGATGGCTGGAGAAC
SO426	ATACGCAAAGGTTAAAGAAC	(AAC)5	116	54
	TAGCCAACAAACTAACTGC
SO427	AAACTATACGAGGCACAC	(AC)6	200	54
	AAAGAAGGAAAACAGCAG
*SO428	CAAAGAAGGCTTAAAAGGTG	(AC)6	331	54
	TCGCTAGAGATGGTGGGT
*SO429	AGGAAGACCTGGATAGCG	(CA)8	387	54
	CATAAAGATTGTGCACCG
SO430	TGTGACAGAGACAGAGTCC	(AC)6	529	54
	GATCAAGTTGCTACAAGAG
SO431	CCGATAAGGTTGGTTTGC	(AG)6	285	54
	CTGATACGGGAGGGAAGG
SO432	CAGGTCGATGGTTGGGTC	(AT)10	158	54
	GGGCTGGTAGGATGTTGC
SO433	GGTGGCGTTTCTGTTTCC	(AT)6	234	54
	GGTGTCCCATTTCCTTGA
SO434	TATGTGCTACGGGATGAG	(AT)6	205	54
	GACGGCAACTTTAGAGGG
*SO435	AGGCAACCTTCTCCATAC	(AT)8	362	54
	CACTCTGAGGGTCATTTT
*SO436	AACCACGAATCAAACAAG	(AT)6	329	54
	CATAGGCGACAAACAAAT
SO437	CATCACCAAACGGAGCCA	(AT)7	296	54
	CACCCAAGGTACATACAACTGC
SO438	GATGACGACTTGGGGTGT	(AT)7	199	54
	GATTCCAGATATGATTTGAGCT
SO439	CGACCCCTCTGTAACCTA	(AT)7	559	54
	CCGTGTCCCCATACCCTA
*SO440	TTTCCCACTTATGTTCTG	(AT)7	491	54
	TTGGTGCCTACTATTTCA
SO441	GTGTTCGTTCAACCCTGTA	(AT)7	441	54
	GCACTGAGAACCATCCCT
SO442	ATCATTCGTTCTCCAGGGTA	(AT)9	496	54
	GCTTGCTTGCCAGGTGTT
SO443	AGAGGGAAACAAAGTAGGG	(CA)12	370	54
	GAGACTGGTGGGCAAGAT
SO444	GGGGCGTTCAACTTCCTT	(CA)6	537	54
	GGCAAGTGGGTACGAGCA
SO445	GCCCAGGACATAAGATTG	(CA)7	169	54
	TGAGGAAGGTTTGTAGCG
SO446	AAGCGTTCATCACGACTA	(AT)8	415	54
	ATTTGCGGACTGTAGGAG
*SO447	TTCTGCCCATACAAATCA	(CA)7	477	54
	AACAAGGACAATCGCTCT
SO448	CGGCCTCTGAGGTCCTCCTT	(CA)8	377	54
	TCTCCCGGTATGGCACAA
SO449	TATCTCCAAAGCCCACAT	(CT)15	464	54
	GGAAGCTCCAACTCAAAC
SO450	CTCGCCTAATGGTGGATC	(CT)6	449	54
	CAAGTTGGCTTTGCTGAA
SO451	CCCTACCCACCATTTCTC	(CT)6	501	54
	CTCACTCATCTGCCTGCT
SO452	AAGGCTCAGTGAGTTGGC	(CT)6	446	54
	AGATGAAGCGAGGTATGG
SO453	CACAGTTATTTACCCAGGTC	(CT)7	575	54
	TTTCCAGGTTGATTGTTG
SO454	CAGCCACAACAAGGAAAT	(CT)7	249	54
	TAAAGCCTGGTTACGATC
*SO455	AACAGGTCCGAGAATCCG	(CT)8	410	54
	AAGCATACACGGCAGGAT
SO456	CCCAACCCAGTACCCACCA	(CT)9	238	54
	CGCCGATGCTTCCACCTA
*SO457	ACTCAGTTTGTCTGCGATTA	(GA)17	387	54
	TAACACTCCCATTCACCC
SO458	TTCTTGTGATGCGGTTAC	(GA)24	483	54
	TACGAGTTGTGGGCTATT
SO459	TGCCTTCGTAGACGTGTC	(CT)8	245	54
	GTGGATTGCTGTTTATGC
SO460	TGTAAGAGGCAGAAAAGC	(CT)9	447	54
	CAACCAAGGGAAACTAAG
SO461	ATGAACCTTGCCTGTCTG	(GA)10	379	54
	GTGCCTGTTTATTTCTGATT
SO462	TTACCGAACCAGAACCCA	(GA)10	326	54
	CATTGCACCAGCCATACA
SO463	GCAGTGGTGCTTTGTGGC	(GA)13	175	54
	TTTGGCGATTGGTTTCGT
SO464	AAATGGAATGGTGGGTGT	(GA)13	148	54
	TGGGTCCTGAAAGTCTCC
SO465	GCCATCGCCGCATTCTAT	(GA)6	261	54
	TCGGGTGTTGGTATTTGTTTG
SO466	AACTCAGTCATAACCGAAGC	(CT)7	516	54
	GATTGTATCAAGGCACCC
SO467	GCCACTTTCTGTCAATCC	(GA)8	251	54
	GCCCGTTACTTCTATCAA
SO468	TCATCTTCCCTGTGGCTGTC	(GA)8	511	54
	TCTTTGCCCTCCATTTCG
*SO469	TCAGAGGAGAAGACCGAAAC	(GA)8	329	54
	CCACCACAAAGCCCAATC
SO470	TGGAGAAGAGGGTAGTAGTAAG	(GA)8	555	54
	GCCCAGGAAGATTCAGTT
SO471	CTTGAGGGTTGTTGAGGA	(GA)8	534	54
	ACTTTCGGGTGTCGTTTT
*SO472	ATTTCCTTTCTCCCTCCC	(TA)6	166	54
	GCATCATTTGACCCTCCA
SO473	CGGTGTTGGCAGATAGAG	(TC)27	328	54
	GGATGAAGCCCTGAAATG
SO474	TTTTCCACATCTCCCTTGC	(TA)16	326	54
	ACCATTGCGACCACATCC
SO475	GCTTCCTTCCTCCTGGTT	(TC)8	522	54
	GTTGCCTATTTTCGCTTG
SO476	AAACGCTCCACATTGACG	(GT)6	411	54
	AAACCATCGGGACCAAAC
SO477	GGATAGGGAAACCAACAG	(GA)9	106	54
	CAGGGAGTCTTTCATACATT
SO478	ATGTTCGTCCAAGGCAGAG	(GA)9	129	54
	TTGGCTGACTCAAAGAAAGG
SO479	GCCAAATTCCTCCTCCAC	(TA)6	131	54
	CGCACTCCGTTACCACTT
SO480	ATTCCGCTCCAACCTCTG	(GT)8	324	54
	TCACGTCATGCTCGCCTA
SO481	GCCGTGAAGTGTTTGATA	(TA)7	520	54
	TTTAAGATGTGCGGAGTG
SO482	TGGTCCTGACTCCTGATG	(TA)7	192	54
	AAACCTGGATGACGAAAA
SO483	CATTGGCACCACTAAAGA	(TA)6	422	54
	GTAAGACACCACCCTCCT
SO484	CGGACCACAGCACATCAA	(TA)7	398	54
	TGCATCCCAACTGCGAGT
*SO485	AAAGGTGGTGGTAAGAGC	(TA)7	231	54
	ATGGAGGAGAAGAAATCG
SO486	TAGGAACTGGAGCGGAACG	(TC)7	484	54
	ATGAACACCCTGGGCAAT
SO487	CACATTTGTCGCTGATTC	(TA)6	593	54
	TTTGGTCTCGTGCTGTTA
SO488	TGGGTATTGCTAGGTTTT	(TG)13	248	54
	GAGTTACACGGGGAGTTT
SO489	ACTCAACTCAAGTGGTGGTA	(TG)11	341	54
	GCTAAAGTTTCCTGCCTC
SO490	TCTCCACCGCACTGTTCC	(TC)6	114	54
	CCAAATCAGCAGCCCAAG
SO491	TGACGATGAGGTGGAATG	(TC)9	181	54
	GATAATGTGGCAAGGGAT
*SO492	ACACTTTCCTCCCACAGC	(TC)6	352	54
	GAATGCACCATCCTACCG
*SO493	TCGAACTCATGGACAGGT	(TC)6	246	54
	TAAGCAATCAAGAACGGA
SO494	GCAATGGTGCTTGATTAG	(TC)9	466	54
	TGCCCACTTACTGTTGTTTA
SO495	GTTACCTCAATCGAAACCCAG	(TC)8	558	54
	CAGAAACCAAACGCTCCC
SO496	GTTGCTGCACGTTCACAG	(TC)8	305	54
	TCGCACATCTTAGGAGGC
SO497	TATCCCTTGCGGTTTCAC	(TC)16	583	54
	AGAGGAGTAGTGCGTGGC
SO498	TGTTATTAAATAGCCACCAG	(TA)9	273	54
	CACTCGGATTGACACCTC
SO499	CCTCCGAACAGATGGTAA	(TC)6	283	54
	GGCACCCTTATTCTTCAC
SO500	TAAACGCTGGGCAATGGT	(TC)20	218	54
	CCACGAGGCTCAAAGGAA
SO501	ACTCACCAGCTTCACCTC	(TC)19	155	54
	TCTTCTTCTGCTCCCTTC
SO502	TCGGAAACTGGCGAACTT	(TC)6	399	54
	TGTGCGACGGTGTCTGTG
*SO503	TGTTTCCACCGTTTTCTC	(TG)9	254	54
	AATCAAGTCCAAGTAGGG
*SO504	TGCTCAAACGAACCACCA	(TG)7	329	54
	GGGGTCCTCTTTTCTCAATC
*SO505	CAGCCGTATTTGAGTTCC	(TG)7	322	54
	ATTCTGCCCTCTGTTTGA
SO506	GCAGTGGCAGCTCTACAT	(TG)7	383	54
	CAAACCCAATCACCTTCA
*SO507	ATCCATCTATCTACACCCAC	(TG)6	185	54
	ATGTCAGCCATGTCTTTG
*SO508	AGGAGGCAACGATGAAGG	(AAG)5	227	54
	TGGTGGGCTCGGATAAAC
SO509	AAAAGATAGGCACAGCAA	(AAG)5	372	54
	AACTCGTCATCACGGTAG
*SO510	GACTGTGGCTGCTGTGAC	(AAG)5	252	54
	ATTCCAACTCCAAACCCT
SO511	AGATAGCCTTTCTGNCTT	(AAT)5	547	54
	TAACTGAGACCAACGNAA
SO512	TGAACACTGTCGGAACCA	(AAT)5	255	54
	GTGAAAGCCCAGACCATC
*SO513	AACCCAATCCAAAGCAGA	(ACC)5	249	54
	CAGGCGAGTAGAACAGAGG
SO514	TATGTTGGCTAATGCTGC	(AAG)5	223	54
	ATTCTGATTTCCCTGTGG
SO515	TTCAGTCAACATGGCTCG	(AAG)5	235	54
	ACCTCCCAAACAATCACC
SO516	CGAAATTCTCGTCCAAAC	(AAT)5	421	54
	CAAATCCCACCCTCACTA
SO517	GACGACAAAGGCGACAAT	(AAT)5	262	54
	GGCACAAACCCTCCAGTA
SO518	TCTCCCAACCAAGGTATT	(AAT)6	360	54
	TAGGCAACAAGGAACTCAA
SO519	ACTCCCCATACAGTCCCA	(ATA)5	292	54
	CTACCACCACCCCGATTT
SO520	AACAACAGAGGGAGCAAA	(AGA)5	431	54
	CACCCACCTTAGAACGAC
SO521	AACGGCTGACATCTGTGC	(GAA)5	209	54
	TCGGCGACTGCTATCTTC
SO522	ACTTCCATCCGCACATCG	(CTT)5	502	54
	TTGGGTCAGGTACTATCGTCTC
SO523	AGGTAGTGACGCCGAGTG	(GAA)5	513	54
	CTATTGAGCCTGCCGAAC
SO524	ATCGTCGTCTCAGCCTTTC	(ATC)6	421	54
	ATCCCAATGTCTTGCTTCTTAC
*SO525	GGGTGGGAAATGTCTGGG	(GGT)6	326	54
	CGTGGGTTTGGCAGTGAA
*SO526	CCGTCGTCAGCCTCAATA	(ATA)6	447	54
	CTCCAGGTTACTAGAGTCCATC
SO527	TCAACTACTCAAAGCCCCAATC	(ATA)5	433	54
	CGCACGGGTGCCATACTA
*SO528	AGGGCTTTCGATTGTGGC	(AGC)5	267	54
	GTTTGGCGTCGGTTCTGC
SO529	TTGATGGAGTTGGAAGGGTC	(AGA)5	145	54
	AGGCTGCTTCTGGATTGC
SO530	CCCACAAGCTCAAGAACA	(AGA)5	521	54
	GGTCATCCAGCCTCAATC
*SO531	CATTACCGCTGCCCACAT	(GAA)5	448	54
	GTGCTGCCGTCTTCGTCT
SO532	ACTTCCTGGCATGTCTTC	(CTT)7	435	54
	GGATCTAGGGCTTGTTGA
*SO533	GCACCGCTACTCCATCTT	(CTG)6	158	54
	AACCACTTCCTTCGCATC
SO534	AAGCATCGCAGCAGTAAG	(CCT)5	515	54
	CAATCATCAAGACCCAGA
SO535	AGGCTTTCTTTGCAGTCA	(GAA)6	238	54
	TATCTCCACCGATGTTCC
SO536	AATGCTGACGACGGTTTG	(CCA)5	141	54
	CGGTCTTTGTCTGACTCCC
SO537	GGAGGAGCCGATACCAGA	(CCA)5	309	54
	TCCCAATCAGCCTTACCA
SO538	CAGAACCGTCGCTACCTC	(CAC)5	475	54
	CCCTTCCCACATAACAAAC
SO539	ACCACCAACACTCCTTCC	(CAC)6	525	54
	CCTTTCCAGTCCACCTTC
*SO540	CGTTAATGGCGACTGGAT	(CAC)5	245	54
	ATTGGTGGGATGTTGTGC
SO541	AAGCCACCAACCCACAAC	(CCA)5	237	54
	GAGCACCTTAGTCCATCTCATT
SO542	AATGGCGACCCAAAGAGC	(GCT)6	336	54
	ATCGAAGCGGTGGAGACC
SO543	CCATTTCCATCCTCCTTC	(CAG)5	374	54
	GTTGCTTGGCTGGTGTCG
SO544	GTTATTACACGAAGGCTCAA	(CAC)7	361	54
	CAGGTAAACAGCAGCACA
SO545	TTTGGTCTCCAGCATTTC	(CAC)6	550	54
	CACAGGCACAGGCTATTT
SO546	AGCTCAGTCGCCATTCTC	(CAC)5	150	54
	AGCCTCCTTCCTTCATAGTC
SO547	CCTGCGGTGGTTCTTACT	(ATG)7	310	54
	TTAGATGGCTTAGGTGGG
SO548	TAAGCACTGGGATTGGGATA	(ATG)5	238	54
	ATAGGCGGTCTGCGATTT
SO549	TGCCAAGCATAGAAAGGT	(CAA)5	413	54
	CGAGGGTTGGTTTCAGTA
SO550	CATTGTTAGGAACCGTGAG	(ATT)5	272	54
	GAAAGTAAAGTGGGAGCA
SO551	ATGGAATCTCCTGCTCTG	(ATG)6	150	54
	TGGGTGGTGAGAAATAGC
SO552	GGGCGTATCCAACACTTT	(TAT)5	454	54
	AAGCACCAACCACTGTCC
SO553	CCCAACCACCCACATCAT	(TAA)9	357	54
	ACGGCAGCAGCTACACCT
SO554	AAGAGGCAGACAGAACGG	(GAA)5	262	54
	AACCCTGAGATCCCAACT
SO555	ATGCCACCTTGGAGAAAC	(GAA)5	287	54
	TCGTACATCATCCCGATT
SO556	TCCAGACTTCACCGACTC	(GAT)5	289	54
	ATTCCTCACAACCGACTT
*SO557	ATCTTCTTCTCCTGCCTCG	(GAG)6	306	54
	TCTCGTCCTTTCAATGTCC
SO558	TGGGAGCAAGAGTCAAGT	(GCA)5	434	54
	TACAGCAACGAAAGGTCA
SO559	TTCACCTGCCATTCTATTCA	(GGC)5	110	54
	CATACCGCTCGCTAAACC
SO560	CTCCACAATCAAACCCAG	(GGA)5	506	54
	CCATTACCCTTTACACCA
*SO561	TCAAGTAGACTGCCAAAGG	(GCT)5	300	54
	CTAATCTCAGCCACCCAC
SO562	CGACATACACGACCTCCG	(GTG)6	273	54
	CACCGTCTTCTTCCTCAAA
SO563	ACAACATTCCCTTCCCTA	(GTG)5	494	54
	CCACTACCACGACTACCG
SO564	AGCAAACGCNCTCAAGTC	(TTG)5	226	54
	CCAAACNTCCTGCCGATG
SO565	GAAAGTTGGCTGCCTGTG	(GAA)7	295	54
	CGGAGCACGATAGAACGA
SO566	AAAAGGTGAGGGATGAGC	(GAT)5	107	54
	ACCCGAGCCACTAACAGG
SO567	AGAGGCTGGAGTCCGTAA	(GAT)5	143	54
	GCATCCTGCTGAGAAGAC
SO568	TTCCCAAGCGATCTCACA	(GCA)5	556	54
	TCTGCCTCCACTGCCTCA
SO569	ACCTCAGTGGGTGTTTCC	(GCA)5	124	54
	GAGCTTCCTCTTCGCATC
SO570	AACCAGAGCCAAACACCT	(GCT)5	365	54
	CATTGCCTCCACAAACCC
SO571	GCGGTTCTTTGGACTGAT	(GTG)6	277	54
	CACCATAGCCGAATCACA
SO572	GGAGCAGGAGGAGGGTTA	(GGC)6	259	54
	CACCACCGCTTGGATTAG
SO573	CTGGGCTTTGCTGCGTAA	(TTG)5	431	54
	TTGGTGCTGTTGCCTGTT
*SO574	CCGTGGAGCATCTTGACC	(TTC)5	332	54
	CTTGAGGCGGCTTATTGA
SO575	CGTCGTTAAGTGGGTCAA	(TTC)5	409	54
	ATGGAGGCTGGAGTGGAT
SO576	TCCCTTTAGAGGTGGTGA	(TTA)5	171	54
	GACTCTGTTGGGTAATAGCA
*SO577	CCACCTCAACATGCTCCT	(AGC)5	415	54
	GCACTAATGGCTGGCTCT
SO578	AACTCGGGAGAACCTACA	(TTA)12	520	54
	AGCTACCACCAAGCAAGA
SO579	TATTTCATCAGCGGGCAGTC	(TGG)5	156	54
	TGGTTCCGGCCAGTTGTC
SO580	CAAATGTCACTCCCAGAA	(TCA)6	371	54
	CTACCTGACCCACTTTCC
SO581	AAACGGGACTGCCTATGT	(ATTT)4	181	54
	GCGTGGGACTGAAACTGA
*SO582	TCGTCTGTGAGCCAATCC	(AAAT)4	377	54
	TAAGGTCTCCACCCGTGA
SO583	AAACTCAAATCAGAACCCAG	(GTCC)4	159	54
	CGCTATAACGAAGCCCTA
SO584	TTACCCAACCCAAATCCC	(CTTG)4	245	54
	TCTTACCGTCACCGAGGC
SO585	GCTGGCACTCCTACTGAA	(TATT)4	289	54
	GTCCACCGCTAGACAACA
SO586	AACCAGATTCCACCTTGC	(AAAT)6	212	54
	TCTCCTTGGCTCACTTTC
SO587	CACGATGGCGAGGTATTG	(TATT)5	475	54
	TTTGCTAACGGGTTCACG
SO588	CAGCAGTAGTCTTTCCCACA	(AAAG)4	596	54
	CTCCGACATATCTTTCACCA
SO589	TGGAAGACAGTCGAGCAA	(AAAT)4	299	54
	AAGGAAGGCTTTCAGGTC
SO590	ACAGGCTAAAAGGTCCCA	(AGAG)5	282	54
	TTGTTTCAGGAGGATTGG
SO591	TCAGAGCCATTGTTCGTC	(ATAA)4	553	54
	TCAACACGGGTAAAGTCC
SO592	GCACATTGGCAGTGGTAC	(TCCC)4	469	54
	CGACAGATAAGGCGAGAT
SO593	GCCATTCCAGGTTTCCAT	(CACC)4	472	54
	AATATCGCCAGCCACAGC
SO594	CATTCTCGTCCATACCCT	(TCTG)4	230	54
	ATGTCCCACTTGCCTGTT
SO595	TTTCTCAGGCAAGTGGGT	(ATGA)4	189	54
	AATCAGGGAAGCGTAGTT
SO596	ACAGGTATTGTTGGGCAGTC	(TTTA)4	402	54
	GTCCCGAAACCCTAGTCC
SO597	AACCACTGTCACGGCTCT	(AAAT)4	322	54
	CAGGTGCTGACCGATGTA
SO598	TGGCTTCCGCTGCGTTAT	(AATA)4	295	54
	GAGGCTTCAAGGAATCAATGTG
SO599	CCCAACGCATAGGTCATT	(AAAT)4	426	54
	TGTAGGCTGTAGCGAGGA
SO600	CTGCCATCATTCATTCCG	(GAAA)5	255	54
	TCCAGTTAGGGTTCGTCA
SO601	AGAAATTACGGCGATGCG	(TTTA)5	336	54
	CGAAATGAAGCGTTGGAG
SO602	TGGCTTACTCCTTTGACC	(AATA)5	368	54
	TCGCTCCTTTCATCTACCT
SO603	TAAAGATGGTCTGGGCTAA	(AAAT)5	242	54
	TGCTTTCTAAGGAGTGGC
SO604	TAGACAAACGGCGACGAA	(TTTA)4	273	54
	ACGGAAGCCATCCCAATA
SO605	GATGTCCAGTATTCCACCTA	(TAGA)4	449	54
	ATGTCACCTCCTTTGTCC
SO606	TCATTGCCTTGTCCTTCC	(TCCTCG)3	311	54
	GCGTCGCTATCTCACTCG
SO607	GTAGTGATTGCGATGAGG	(GTGTAT)3	592	54
	TGTTCGTGGAAAGAGGAC
*SO608	GTTTGGAAAGTCGGAGAC	(TTCTCT)3	373	54
	GGAAGATGAAATGGGAGT
SO609	TTGGACAAGGGTGCGTGAG	(CATGGA)3	170	54
	TCCGTGGGCGATGTGAGT
SO610	CAGACGCAGAGGATAACG	(TGATTT)3	304	54
	ACCAAAGGCAACGAAGTA
SO611	GAAACGGGAATGAACGAC	(CTTTTT)3	521	54
	TGAGTGAAGGTGGCAGGT
SO612	AAATGCTGATGGCTGCTC	(GTGGCG)3	120	54
	CTCTTCTTGCGTCCTTGC
SO613	CCAGTGACAACGCTACCA	(GTGGCT)3	521	54
	TTTCTTCCACCTCCCATT
SO614	CTTAGCCGAAGACCTCAA	(ATTGGC)4	452	54
	CTGCTCCAATAATCTCACA
SO615	GAGGTGGTGATGGGTTAC	（CCGCCA)3	244	54
	TGCTGAGGGTGAGTGTCT
SO616	TGCGTGTTTGTGCCTTTA	(TGTATT)3	392	54
	CACCCTGATTTCCCGTTA
SO617	ACTCTACTGACAGATAACCCTT	(AAAGCA)3	557	54
	GATTTGAATGCGATGGAC
SO618	GTGGAACTGAGCAGGAAA	(CCCATT)3	312	54
	AGATTATGTCAATGGGAGC
SO619	TCCTGTAGTCCTCGTTGG	(AGCAAA)3	230	54
	AGGGCTCGGATCTTTAGT
SO620	CTCCATACAAACCCTACTCC	（CGGCGA)3	356	54
	CAACTGCTGCTGGTCTCC
SO621	GAAACCGCATTCACTCAT	(AAAAAT)3	145	54
	CTTGTGCCTTTGCTATCT
SO622	AACAGAATCCCGAATGAG	(TCCAAT)3	368	54
	GCGAGCGTTAGTAGCAAG
SO623	CTCCCACCAGTATCCCTT	(ATGATC)3	464	54
	AACCCTTCCTTCAGAGTTTA
SO624	AAGCCCACAAATCACAAG	(GCCACC)3	143	54
	TCACCCACCATTCTAACC
SO625	TGATGATTTACCCGACTG	(GGCGAC)3	478	54
	GCCTCTACTCCCTTATGTTA
SO626	GACTGAGGAGGAGCGACAT	(TTGTTC)3	269	54
	CCAGAACCGACAAGGAAT
*SO627	TTTTGCGAGTCCATAACC	(AATAAC)4	224	54
	CTTGGGCGTAAGGAGTAA
*SO628	TTTCTGTCTGAGGAGGGC	(CCGGGT)3	378	54
	TAGTGAACAACGGTGCTG
SO629	CCTCACTGTCACTGGCTGTT	(GCCTTC)3	140	54
	CAAGGGAAGATGGTGTATCAC
*SO630	GGGCGATACCTTCCTAAC	(AGAAAA)3	268	54
	ATCCCTTTGAGCCACCAT
SO631	TGGGTTGGATGAAATGGA	(TAAAAA)3	383	54
	GCAGGTTCGTATCGGTCT
SO632	CCCGAAGACTTCTCCAAC	(TGATCT)3	403	54
	AGTGCTAACAATCGTGCC
SO633	TGCTCTTGCTTTCGTCTC	(GAATCT)3	411	54
	CTGTGCGGTTTGTTTCTC
SO634	GGTTAATTGCCTTCTCGG	(AATGGG)3	361	54
	ATCCTCCTCCTGCTTCTG
SO635	ACTCACTGCAACCCCACG	(CAAAGG)4	595	54
	TTGACCACCCCGCTCTAA
SO636	CTCCCGATTCCATTGCTC	(GCTCCT)3	401	54
	CTCCCGTGACTGATTTCC
SO637	TACTATCCAGCCCGTCAA	(ATGCTG)3	218	54
	TCGTCTCCATTTCCCTGT
SO638	GTGCAGCAGGGGAGATTA	(TGGTGA)3	149	54
	CCAAAACCCAACTCGTCA
SO639	CCGACTATGAACCGAAAT	(CTGTTG)3	155	54
	GCGTGGAGGTCTGAATGA
SO640	GGAATGGGACTCCAAGAA	(AAAATA)4	490	54
	CTGAGGAAGGCGGTAAAT
SO641	CGAGCTGCTTCATCATAG	(TTTTTC)3	244	54
	ATCATTCCCTCCTCCATA
SO642	TGATTGGCAAAGGTGGAA	(AATTCC)3	313	54
	TTGATGGCGTCGAGGATT
SO643	TACTGGTTCATCGGTTGTT	(TCCCAT)3	422	54
	TCGCCTTCCTTAGTTCTT
SO644	TTCCAACTTCTTTCCCTC	(ATCTCC)3	505	54
	TTACAACATCCCACCAAC
SO645	ACAGGAAAAGCACATCGG	(TTCTTT)3	323	54
	CAGCCCCTAAATCAAGCA
SO646	AGCTAAAGCAACCGTCAC	(TGTATG)3	547	54
	AAATCGGCATCACTAACC
SO647	GTCGTTGCTTCTTCCTCGTA	(GTGGTC)4	203	54
	TTGCCTCAATTTCTTCACCA
SO648	GGAGTGGGGACTGGATTG	（GTACAT)3	189	54
	TGGAAACGTGAAGGGAAC
*SO649	TTCTCGGTCGAAACTATGTC	(CAATTC)4	501	54
	CCTACTGTAACTAACCCAATCC
SO650	CCAAGACGCAAACTCATA	(GAAAAG)4	509	54
	CATCGTTCTCCTCGCTGT
SO651	AAACTTCTCCCGCTTCTA	(AGTTCG)3	584	54
	TGGGCTCAATGGTCTTAC
SO652	TGGCTTCTGGGAGCATTT	(TTGGAG)4	348	54
	CCGTCGCAAGGTACAACT
SO653	ACTCAACCCATTACACCC	(CCTTTC)3	520	54
	AGTGCCAATCTGTCATCC
SO654	TGGAAAGACAAGCCCTCA	(AGAATC)3	586	54
	GGAAGAGCAGAAGCCACA
SO655	CTCTTGTTCAGTTCAGCACCTA	(GTGAAA)3	487	54
	GCGAAATCTGCCACCCTC
SO656	TTTATTGCCTACGGATGG	(TCCTCT)3	530	54
	GTGGTGCTAAATCTTACTCCTA
SO657	GAAGGCTTGGGATAACAG	(TGGTGT)3	393	54
	AACCACCATCACAACTCAT
SO658	TTTCAAGGTTTCTGGGTC	(TCTTTT)3	445	54
	AGCATTGGCAGCACTTAC
SO659	TGACAGGCTATGATTTGC	(GTTGAC)3	445	54
	AAGAGCGTGTTTGGGAGT
SO660	CCCTGCTTGATCTGGTAT	(AGCAGT)3	188	54
	TGTGGCTCCTGGAACTAA
SO661	ATCTCCTGGTTCTCACGG	(TCTTCA)3	530	54
	GGGAAGAAGTGGGTGTTG
SO662	GGTGCCATCTTCTTGAGC	(GTAATT)3	132	54
	TCTGGAGACGGAGGAGTG
*SO663	CACAACCCAACGCCATTA	(GGAGCT)3	199	54
	GGCACCGATTCAAACACC
SO664	CGGTTTACGACACCAAGC	(TGAATA)3	459	54
	AGTCCCTCCAGGTTACAG
SO665	GAATAGACCAATGGGAGG	(TCAAAA)3	266	54
	ATGGCAAGTGTTACTGACTG
SO666	AATTGAACCAGAGCAGGAC	（AAAAAG)4	481	54
	ACGGGAATCGTATTTGAG
SO667	TATCTAAAGGGGAGGTGC	(ACACAA)4	507	54
	CTGGCTACGGAAGAGGAG
*SO668	GTGAGGCAATATCTACGC	(TATATT)3	506	54
	AATGGTTATGGGAGTTCG
SO669	TCTCCTCCCATGACCAAC	(CAACAT)4	318	54
	CCCAACTTCACTACTACCG
SO670	GACTCGGGTTTCGACTATTA	（CTGCGT)3	226	54
	TCTCGCCATTCTCCTTCT
SO671	AATGGCGTACTTTCCCTA	(CCCCCA)3	435	54
	GATTCCGTCTTCGTCTCG
SO672	TACATCTCGCTCCTCACC	(TTTTTG)3	301	54
	ACAACCAGACACGGACAA
SO673	ATGACACTTGACAGCACCTA	(CCTCCA)3	543	54
	TTCCTCACGCATCTCACT
SO674	TGCCTCTATTTCCTCCTT	(ATCTTC)3	283	54
	TGCTTCACCAGAACATGA
SO675	TTTCCGCCTTCTGCCTAT	(AAAAAT)3	485	54
	TCATGCCTTGCTTCACCT
SO676	GGTCCCTCCAAGAACAAC	(TTTGTG)3	219	54
	CCAGCCAATAAATACTCAC
SO677	AGCCAAGGGTTTGATAGT	(ACCCC)3	323	54
	TCAGATAAAGAGCCGACA
SO678	CCACCGTCACTGTCAAGC	(CAATT)3	348	54
	CCAGAACCCTCATCATCG
SO679	CACCTCCAAGCAGCCGTAA	(GGAAG)3	538	54
	TCGTCCTTCATCGCCCTC
SO680	TTAGAACAAGCAGGAGTG	(ATAGA)3	260	54
	TAGTCGGTAGGTAGGATG
SO681	TGACGATAGAATCATAGGGTTG	(TGCAT)3	348	54
	TCTGTGGGTGTTGGAAGC
*SO682	ATTGTAGCCACCTCGTAT	(TTGCC)4	380	54
	ACATCGCTGATTAAGTCC
SO683	GCACAATAAGGGCAGGTT	(AATTT)3	219	54
	TTCCACATTCTCCCAAGC
SO684	TGGTCTACGGTGAGGGTT	(ATATG)3	458	54
	CCACAATGGCTTTATGCT
SO685	CAGACCGTCTTCACCAGG	(TATGG)3	123	54
	TCGCTCCAACTACTTCAATC
SO686	CAGTTGTTGCGGTGGTAA	(CACCA)5	242	54
	GGGATGATACTTTGATTTCG
SO687	CTGAACTCGTTTTGATGG	(AAGAA)3	334	54
	GACAAGATTAGCCCGTAA
SO688	ACTATCCATCCTCGTCTTT	(GATTG)3	523	54
	TTCGGTGTCCAACAATAC
SO689	GTGGGATTTGTTGGTTGT	(TGTAA)3	343	54
	GATTGGTAGAAAGGTGGG
*SO690	CGTCACCCATTCTCGTAT	(CAGTT)3	252	54
	GGTAGGCTTTCACTTCCA
SO691	CCGAACCTGCTCATTTGT	(ATGAG)3	265	54
	CCTTGGGATTTAGCCTTT
SO692	CAAGTTTGTAGCATCGGC	(TAATA)3	329	54
	AGTCCTGTCTGGGTTTCC
SO693	ATGGCTTGGGATGATGTG	(TTTTC)3	348	54
	CCCTGCCTTGCTTTATGT
SO694	CACCCGTCCTGTCTTCTT	(AATTG)3	347	54
	TCGGTCCTCAGTTCCTTT
*SO695	GGCTGGGTGATGTATGTT	(AAACT)3	294	54
	ATTGGGTTGGGTGTAAGA
*SO696	AAAGCGAAGTTTGCCTCT	(ATTTA)4	206	54
	ATAAAGCATCCACCCATC
SO697	TCAGCAACAAATGGGAGG	(GTTTT)3	282	54
	GGTCAGGGCAATGAGATG
SO698	TGGAGGAAGACGAAACAC	(AACAA)3	241	54
	CCACCCAACTATGGAGAT
SO699	GGCTTGGGTTTCAGTATTT	(AATAA)3	290	54
	TCCGAGCATCACCATAGA
SO700	ATCCTCCTGTGGCTTCTC	(TTTTC)3	595	54
	CTCATTTATGGGCTTTGG
SO701	TAGTGATGGCTGTGAAGG	(TTTTA)4	252	54
	GACCAAATACACCCGATA
SO702	ATGTTGCTCCTTGTCCTT	(GAAGA)3	170	54
	CCTCATTACTGTCCACCC
SO703	TAGCGGTCTCCGTTGTAT	(CAATGA)3	474	54
	ACGACTGAAGGGCATAAA
SO704	CCCTACATCGCAGCACAT	(ACAAT)4	339	54
	ACAAACAGAACGCTCCCT
SO705	AGAAGGGGAAGAAAATGC	(TTTCC)4	200	54
	AAGCCCAAATGGATGACA
SO706	ATGTCCCGTCGTAGCACC	(CACGA)3	205	54
	GGATTCCACCCAAAGTCA
SO707	CATAACCTCCATCCTCGTA	(CATGT)3	358	54
	AGCGTCCTTGTATTCCTG
SO708	ACCAGCCTGTACTTCCAC	(CAAAT)3	408	54
	ATCTTCTGTCCTCCACCA
SO709	CAACCGAAATAATCCCTG	（ATTTT)3	383	54
	TCTTCCTGACATCCCATC
SO710	TTATGAACTGGCGTGAGA	(TATTT)3	443	54
	TAAGGCGAATACGATGAG
*SO711	TCACAGCCACTAAAGAGC	(TGCCT)3	410	54
	ATGACCGTCCACTACCAC
SO712	CATTGCTGAGACGGTGTT	(TTTCT)3	474	54
	TTACTGCGATGCTGCTAA
SO713	ACGGCAATGAGGAAAGAC	(CCAAC)3	443	54
	CTGGTGCTGATACAGAGTGA
SO714	ATGGCGACATTAAGGAGC	(ATTTC)3	362	54
	CGAGGGTTCAGTAAGGGA
SO715	CAGTATTCTTGACGGCATCG	(TTGTC)3	292	54
	ATCTCCTCGGCTCTTTCC
SO716	ATCCCTAAACGCCAACAT	(AATAC)3	222	54
	CTCCGAAGTAATCTACCATCTC
SO717	ACAGTTGTGGTTCCTCCTA	(TTTTA)3	225	54
	CTCCATTGCCTAAATCCT
SO718	AGACAGCGATAGCAACAG	(AATTT)3	448	54
	CTTCCCTAAGCTCACTCC
SO719	ACCATTCCTCTTCGCTAC	(TCTCT)3	441	54
	GTGCCTTGTGGACTTGAT
*SO720	CTTCACGACTTCGCTCCG	(CCACC)3	257	54
	GTATGCCTGCTCCTGGTT
SO721	ACTACGCCAGAAGGAAAG	(TGGCT)3	210	54
	AAAGGGCATAAGAAGGTC
SO722	TTTAGGGAGTTCAGCAGC	(TCTTG)3	128	54
	CGTCTTGATTCCGTGTCT
SO723	TCCTGCATGTTCTCCCTT	(CTCCT)4	197	54
	GTCCTCGTGGCTTTGGTT
SO724	GATACGGGTTCAAGTGCC	(CTCTT)3	546	54
	TCCTTCTCATCAGCCTCC
SO725	CGACCCTTCAACAACAAT	(CCGAG)3	465	54
	CCACATAAGCCGAATCTC
SO726	GAGGTCTGCCAGAAGTCA	(CGGGT)3	440	54
	TTCCAGTCCCAACCATTA
SO727	GTAGCAATACAAACGGGACT	(ATGGA)3	197	54
	GAGGGAGAATGGCTGGGT
SO728	CATAAGGTGGGTGGTTGT	(GGGGT)3	311	54
	AAGGGCAGATAAAGACACT
SO729	TCGAGGTACTAGGACCAG	（GCTTT)3	446	54
	AGTTCCCATTCACTTCAC
SO730	GTTTGATGGCTTGTTATG	(TTTTC)3	498	54
	CCAATTAGTGATCTGGGTA
SO731	TGAACAGCCCAAACCATA	(ATTTG)3	388	54
	CGGGACCACTAGAACTAGAATT
SO732	CGAATGAAACCAACTCCA	(TTTAT)3	325	54
	GCGAACCCGTACAGTAAT
SO733	ATCCACTACTTTCGAGGCG	(TTTAT)4	191	54
	TTGGGTGAACTTATGTCTGC
SO734	TCCTCAAATTCAGGGCTCA	(ATTTT)3	201	54
	ATCGCACTTCATCAATCACTC
SO735	GCTCCACCCTCACCACTA	(TCGGA)3	122	54
	ACTCGAACCCAACACCAT
SO736	ATTCCGTGAAGAGGTGAG	(AGCTC)3	253	54
	GAAGAAGGAAGTGGAGGA
SO737	TTGCTTTCCGATGTCTTG	(CTTTT)3	417	54
	CCATGTTCTTGCCACCTA
SO738	TGGTAAGAGGCTGTTGGT	(TTGTG)3	247	54
	GGCGAAAGAAGTGGAGTA
SO739	TGCGTGGCACATTCTATC	(TTTTA)3	315	54
	CCAGTTTATTTCCCTTCC
SO740	ATGTTTGCTGTGGGACTG	(AGAAA)5	499	54
	ATGCCAACAACCTGAAGA
SO741	AACATTCCCGCCCATCAG	(AAAAT)3	495	54
	GGCAACACGACCGACAAA
SO742	TGGTGCGGGTGGAATCTT	(AAGAG)3	251	54
	AGCCAAAGTGAATACACGACAA
SO743	GCAAGCAATGACGCAATC	(GACAA)3	481	54
	ACCTACCAAATCCCGAAG
*SO744	CTGTTTGGACTTTGTTGG	(CCCCT)3	135	54
	GAAGGAAAGGGAAGGTAA
SO745	GCAATGGAACCGTAGACAG	(TTTAT)4	509	54
	GACACTCCTCGGGAAATA
SO746	CCCTCCATCAACCAACTA	(AAAAG)3	233	54
	CATACCCGATAAATACCAA
SO747	GCTGGAGGTCCAATGTTC	(ATTTA)3	245	54
	GTAGGAGTGGCACCGATA
SO748	ATTGGCTTACTGGTTGGA	(GTGTG)5	521	54
	AGGTTGTGGGCTTTCTTA
SO749	AAATTCCAGCAACCAAGC	(TTATT)4	420	54
	CCAGGGACAATCATACGC
SO750	CCTTTCCAAACTATTCCCTA	(AACAA)3	132	54
	AAACGTGCTGTTGTCCTC
SO751	GCAATATCCTCGACCCGTAA	(CAGGG)3	385	54
	TCCTTGATGCTCCGTTCC
SO752	GAGAAAGCATAGTGCGTGTT	(AGTGG)3	554	54
	AAGGCAATGAATTAGAGGAC
SO753	GCCGTTGCATTTGGAGTA	(AAAAG)4	165	54
	CGAAGTTTGGTGGGTGGA
*SO754	GCCACTCCGTTTATTTCC	(GCCTT)3	259	54
	ATTTACAGCCATCTCCTCT
SO755	GTCATCTAAGCTGGCCTCT	(CTTTT)3	190	54
	TTCTTTGAACCTCCTCCC
SO756	CATCCCTCTGTCAGTTCC	(GAAGA)3	100	54
	TGACTACCAAACCTCCCT
SO757	ATCCACCTCAATCCTCAA	(GAAGG)5	534	54
	CCAAGAATAGTGCGAAAG
SO758	TCCCGAGGTCAAGTTCCA	(ATACT)3	401	54
	TTCGCTACGTGTCCGTTC
SO759	CACGAATATCTAATCCACCTC	(ATTTT)3	421	54
	ATGTAAATCCAGCCCTCA
SO760	GCGACATTTCCTCCATCT	(ATTAA)3	139	54
	ATTTAGGCCGGGACTTAT
SO761	TATTCACGGCTGCCTTTG	(TTTAA)3	302	54
	CATTCTGCTGCTCTGCTT
SO762	TTACAAGAGGATAGGACCAT	(TGGAC)3	271	54
	AGCTACTTCGAGGGAGAC
SO763	AAGTTGCGGAACAGATTG	(TCTAG)3	258	54
	AAAGTAAGGTTCGGCTCA
SO764	TTGAGAAGAGGTGGGTTG	(CCTTC)3	203	54
	GGCTGTATAGCCGAGAAT
SO765	TCACCAGTAACCTGCGAAAT	(TCGGG)3	391	54
	ACGATGCCCAGACGAGAC
SO766	TTGGTGTTTGGAGGATGA	(CTTTG)3	145	54
	GAGAATGGTGAGGGAAGG
SO767	AATCCCTCCCAATTCCAT	(GAACC)3	253	54
	ACTCCTTCCAACCATCCC
SO768	TCTCGCTTTCCAACTTCT	(GGTGG)3	485	54
	AGCATGTTCCAGGTCTTC
SO769	GCCCACCTGACTTCCACA	(ATTTT)4	530	54
	TCACCCTCCTTGGCACAT
SO770	GATTTGACCCGACACGAT	(GATCC)3	178	54
	CCTAGCTGTTGCCGACTT
SO771	TCAATGGGTCCTCGTAAA	(ATTGG)3	365	54
	ACCACTCCCTGCAATCTC
SO772	CTTGACACGAACTGGCTT	(AAAGA)3	413	54
	TTGGAAGTTTCTGTTAGTGC
SO773	TTTTCAGAGCGAACCAGC	(TTGGC)3	201	54
	GAGCCAGAACAGACATTACA
*SO774	GATGATGACTATGGGGAAAC	(ATAAA)3	245	54
	GGCAGCAAGTCAAACAAT
SO775	AAACGCTAAACACCACCA	(AAATA)4	220	54
	ATTTGAGTCCGATCTGCT
SO776	CAGACCCATGTGCTTCCA	(CTTTC)3	340	54
	TCTCATTTGCCCAGTTCC
SO777	CATCACTCCAGCCCAAAT	(CT)7	540	56
	GAATCAACCGCAACGAAC
*SO778	CTACATCAGAGGTATAACCCTT	(CT)10	276	56
	ACCATCAGCATCCAACAA
SO779	AAAGAAACCTGCCAGTCG	(CT)12	276	56
	AAGGGTCAGTAATGGAAATA
*SO780	ATCTTCACGCCTGTCTCC	(CT)12	272	56
	ATCCAGAGTTTGCGAATG
SO781	CAGAACATCCCGTGAAAG	(CT)17	331	56
	GGACGCAAAGAATGTAGAG
SO782	TTCAATAGCTGCTTGGTA	(CT)7	254	56
	AACATCGGGAAGTAGACA
*SO783	ACGATTATGAGGGCAACG	(CT)8	425	56
	ACAACAAAGGAGGCGAAA
SO784	AGGACTGAAGGGCGTTTG	(GA)14	487	56
	ATGGCTTGGTGAGTTGGTAC
SO785	CCCCTTCCTCTTGCTGTT	(GA)18	317	56
	GGCACCTTGGCTTGTCTT
SO786	CGGTCCATCTAAACTCGC	(GA)7	467	56
	CGTCATCATCGTGGTCAA
SO787	TGCCATTGAAGATGCCCTAA	(TA)6	475	56
	GCCCGGTTTGTTGTCCTG
SO788	GGCAACTTCAGAAATCGT	(TA)10	188	56
	TAGGGCTATCTTTGACCAAT
SO789	CATCTCCGCCTCCTCATC	(TA)7	598	56
	ACTGCAAACAGCCAAACC
*SO790	AGAGGCAGATTGGGAGTG	(TA)6	238	56
	AAAGGGCACAAGGGATAG
*SO791	CACTTCTCATTCAGCACCTC	(TC)6	462	56
	CACCAACAAACCACCACT
*SO792	CGCCTCGCCTTCCTCATA	(TC)7	356	56
	CCCTTCCCTTCACCGTTC
SO793	AATCGCCACTGCCCTATC	(ATT)6	487	56
	CCAATCCCTTTCCACCCT
SO794	CCGATGATTCCCACCGATAC	(ATT)5	292	56
	CTCAGGGCAAACGCAAAA
SO795	CACTGACGAATCCACCCA	(GAA)5	458	56
	CTGCTGCTCTTCATTGTCTACT
SO796	ACAGCCAACACCGTAACAT	(GAA)5	518	56
	AGCAGCGTCACGTCTTCA
SO797	CTCCGTCGTCTGGCTAAG	(GAG)5	503	56
	GCTTCCGACTCCACATTC
SO798	GCCGAGCATCCATTACTA	(GCT)5	327	56
	CGACGAGAATCAAATACCG
SO799	CTTCTGCTACCACCAACC	(GGT)6	288	56
	ACTGCTCGTCCTTCTCCT
SO800	GGACACGATGTGGGAACG	(GCT)5	593	56
	ATGCAGGAGAATTATGGAGATG
SO801	TGGTATCATGCCGCAACT	(GTG)5	231	56
	CCTCCGACTCCACCTCAA
SO802	ATGAAAGACCCGAACCTG	(GGT)6	268	56
	CACCCTCTGAAACCCAAC
*SO803	CTTTCTGTCGGCAACCTC	(GGT)5	239	56
	GGCACCACCCACATCAAC
SO804	TCTGCCTCACTCCTCTGT	(TGC)5	291	56
	CAATGTTTCTCCCTCCAC
*SO805	GGAGACAGGGTTTGCTTG	(TGC)5	426	56
	CGTGGTTCCATTAGTGCC
SO806	ACCATCTCACTGCCCACAT	(TGA)6	452	56
	CTCCCAAGGTCAGAACACG
SO807	TCTACGCCAATTCCTCCC	(TTA)7	330	56
	GTTTGCTCCCTTCCCTCC
*SO808	CCACAAAGCGTGTCACCG	(TCT)6	410	56
	GCCTGCTCTGGGCATCAA
SO809	TTCTGGTTCTGCCGTTCC	(TCT)5	347	56
	CAGGCTTCAGCAGTATGTCC
*SO810	AGAGGAAGGGTTTGCGAATG	(TCG)5	330	56
	TTTGTGGTGGTCCGTGGC
SO811	GCCATCGTCCAGTTCANTT	(TCC)6	263	56
	CTNCAATGCTCCTATTCC
SO812	ACCGCTGCCACCACTTAT	(TCC)5	467	56
	TGCCAACACCTTCACCCT
*SO813	CATTCGCTCTGCCATCTC	(TCC)6	330	56
	GCTCACTCAAATCCTCGTCT
*SO814	GTGGTGGAACAGCGATAA	(ATTT)4	263	56
	GACGGAGGGAGTAAACAA
SO815	ACGGAGTGAGAAAGTAGGC	(AAAT)4	501	56
	GGAAAGGGTCAGTGGGTC
SO816	GGCTGGAGTTCACAAGGG	(AATA)4	383	56
	GAGACGAAAGTGGCGATG
SO817	TTTTGTGGGTTGTGGTCG	(CTTT)4	455	56
	TGAGGAGAAGGCAGGTGG
SO818	GTGGTTACTGTTGGGCTGTT	(CCTC)4	390	56
	GATGGCTGAAGGAGGTGG
SO819	GCCGCCACCATCTTTCAT	(AATA)5	244	56
	CCGCCCTTGTTTCCTTCG
SO820	GAGGCAACTGGCAAGGAA	(TAAA)4	322	56
	CGGGCACTTAGTCTTCACC
SO821	TTCAAGTCTCACTGGGCATC	(AAAT)4	298	56
	TCGTTCTCGCTTGGCTAC
SO822	AGCAGAGTTCGCAGCACA	(ATAC)4	517	56
	CTCCACCGCCTCTTCCTT
SO823	AAATTCACCACCGCAACC	(AAAC)4	445	56
	GCCACTCCCACATAAACG
SO824	CTTGTGGGCTTCTTACGG	(ATAA)5	573	56
	CATGACGCCTGACTACGC
SO825	TCTCACCCACGCCCAACA	(TCGGAT)3	584	56
	TTACCGCCTTTCCGCCTC
SO826	AAAAGGAAGAGCGGAGTA	(ATAGAT)3	532	56
	CCGATTGTAGAGGAGGAC
SO827	CTTTCAACTGCCCTCCTC	(GGATCG)3	587	56
	TACCCGCTGCTAACAACA
SO828	TCAGGCTCCTCCTTCGTT	(TGAATT)3	226	56
	CAGGCATCTGGTTGACTTCT
SO829	TGTAAGGGAGATGCTGTC	(AAAATA)3	506	56
	TGGAGGTGGAAGAAGAAC
SO830	GTGATAGCAGGCACCAAC	(CTCTCC)3	268	56
	ACCACAGAAGCCACCAAT
SO831	TTTTCTTAGTGGGCGGTTAC	(CCTCTC)4	190	56
	ATTGTGGGAAGGAGTGGC
SO832	GGAGCGTGACAACCTGAG	(AGTACA)3	444	56
	CAAACCGAAGTCCGTGAA
*SO833	TGCTTCCTTATGTCCGTCCCT	(TGTGTC)3	115	56
	CACCCATCCATCATCATCTTCT
SO834	GATGGAGGATGAATACGG	(TATTTT)3	429	56
	TAAACTGACACGCTGGAA
SO835	CCCCAATACCAACCACAA	(GCCACC)3	252	56
	ATGCTCCAAGTCCAACCC
*SO836	CAATCACGGCTGCCAATA	(CGGAGG)3	352	56
	GCCTTCACCTCCATCACC
SO837	CCTTCCCATCTCCTGCTT	(TGACTT)3	256	56
	CCCTCCTGTGCGAATAAA
SO838	TCCACAACCACCAGACAC	(TTGGAT)3	388	56
	CACAATACAACTTCAAACCC
SO839	GCTATGGTGCTCGGACTC	(AATTTT)3	300	56
	TTGCTGCTGTGCCTTACT
SO840	AGGTATGGTGGGTGAGGA	(CAACAC)4	294	56
	GAGGGTAGGGTGATGTCG
SO841	CGAATAACTACTCCTCCCACTA	(GGTGGA)3	505	56
	GAAGAAGCAACCGACACC
SO842	AGTAGACGGTGGTGGGTA	(ATCCGA)3	368	56
	CTTCGCCTTCCTTAGTTC
SO843	TTGCATAAGCTCTTCCCTG	(TTCAAG)3	427	56
	TCCCGTTCTGTCATCGTCT
SO844	TGTAAGTCCCATCACCCA	(TCAGAA)3	462	56
	GGACCAGCAGTAGCAATAA
SO845	TAGCAGTAGGACCAGACCC	(GATTTC)3	424	56
	TGCGACCTTCAAATACCATC
SO846	TAACTCCACAGCCACAGG	(TGAAGG)5	170	56
	AAGGGCCAAAGGAAACTA
SO847	CAAGCACCTATGTCAAGCC	(CCACCT)3	467	56
	ACTGCCCAACCCATTTCG
SO848	ATTTATGGGAGCCGAGGAA	(TGACAT)3	594	56
	ATGCGAGTGTCACAATGAAGTA
SO849	TGGATACGGTGCTTTTGG	(GCTGTT)3	399	56
	AACGGGAGCTGAACATTG
SO850	CACCATAACCACGACCTT	(ACATCC)3	349	56
	CTCCGATCACTCTTCACC
SO851	GTTGAAGGCTCTGTGGAA	(TCCGCC)3	316	56
	GAACATCAGCAGCAGGAG
SO852	GTTCCTGTCATCACCCTC	(GCCGGA)3	152	56
	ACTTTGCTCCATCTCCTC
SO853	GTAATAAGACCAAAGTCCCACG	(ATCAGC)3	294	56
	GCCCTCCAGACCTGAAAA
SO854	CACTTTGATGATCCAGCGATTT	(GCATTC)3	286	56
	ACGCCGACACTGTGAACCC
SO855	GGGACTGGTGAGTAGCGT	(TATTTT)3	409	56
	AGGTGGTGATGAGGGTTT
SO856	CCGATTGTAGAGGAGGAC	(ATCTAT)3	480	56
	CTCACTACTTGGGCTTTG
SO857	GTCCTCCTGCTCCCATTT	(GCAAAT)3	342	56
	GTGCGTATCAGTTACTTGTCG
SO858	TGACTCCTGCTTGACCAT	(ATATTG)3	478	56
	ACTTCTTGCGACATCCTG
SO859	ATGCCTATCTTCCCAACA	(AAAAAT)3	224	56
	CAGGTCCTTAGTGACTACAGC
SO860	GAAGGCAAACCAAACTGA	(GTTGTG)3	160	56
	AAACCTCCACCCTCCTCT
SO861	ACTGGGTTTAGGTTGAGG	(AATAAT)4	426	56
	ACAAGCACGGGTTATCTG
SO862	GCAGTGTCCCTGTATCCT	(TACCCG)3	195	56
	GAGCCAAATTCAACCTTATC
SO863	ACAAACAGCAAAGAGCGACC	(ATTATA)3	364	56
	AGAGCAACAAGAGCATGACG
SO864	TTCTTGGAGCCGAGGTTT	(AATGGG)3	302	56
	TAAGTCAGGTTGGAGGGA
SO865	CTTCCTTCCTCCTGGTTC	(GGTTA)3	434	56
	CTTCACGGCACTGATTGT
SO866	AGAAACGAGTGGTGGATA	(TATTT)4	548	56
	GTAGAAGGTGGAAAGGAA
SO867	TTTCCGTTGGTTCGTGAG	(AAATC)3	190	56
	ATGTCGGTGCCTTGTTTG
SO868	TCACCGTATCATCAGACA	（AAAAG)4	469	56
	GAGTAGGGAGAAGGAAAT
SO869	ACGATAGTGCTCGGTTGG	(TTTTC)3	502	56
	CCTGTTGCCTTTGTTTGA
SO870	CCTCACCCATACACGCTAC	(TGATC)3	471	56
	CCCTCATAAACACCACCC
SO871	TCTCATCGCTGGACACTC	(TGCAA)3	573	56
	TCGGGCAAGATAGACATT
SO872	TGTGGTGGTGATGTCTGA	(TTTTC)5	385	56
	GGAATGAAGGATTTACGG
SO873	AAAGGTAGGATAACGAGGTG	(GATAT)3	307	56
	AAACTGCCAATCAACGAC
SO874	GAACATTGCTCGTCTGGG	(CCAAA)4	447	56
	TTGGCTTCTAGGATCTGCTT
SO875	ATGAATGATGCTCCACAG	(TAAAG)3	291	56
	ACTCGGTATTTCCAGGTC
SO876	CAAATCCCCACGCAGAAG	(ATCTC)3	215	56
	GGAGCGAGAAACAGCCAC
SO877	CTCCTCCAGCCACAGACA	(CTCCC)3	297	56
	CGAACGAGAACACCGACT
SO878	TTGCTGCTCATTCGTCCAT	(CACCC)3	488	56
	GCCATTATACTGCCCTCC
SO879	ATGGAATGTCACCAGGAA	(GCAAA)3	451	56
	GTTGAATCGGTTGTTTGC
SO880	ACAACACCATCCAGCAAC	(AAAAT)5	362	56
	AGAAGAGGGAGACAAAGG
SO881	GAGCAGGCAGCAAGCAAA	(ATTTG)3	537	56
	ACCGTCAACGACCGCAAT
SO882	GATCACCACCACAACCCG	(TGTAA)3	268	56
	TCACCCGCAACCACATTC
SO883	GTTGTTTATCTGTTTCGTCGTG	(GCCCA)3	591	56
	TTTGATTGGCTTGGTGGA
SO884	GATAAGTGCTGCGAGGTA	(TTTTG)4	466	56
	GTAGCCGAGTAAGAAACG
SO885	GAGGGCGTTGACTTATCC	(TGTCT)3	128	56
	CACTAGCACCGCACTGAC
*SO886	TTTCGTGCGTTTGGTAGG	(AAAAT)3	313	56
	TGGGATGAAGGGTTGGAG
SO887	ACACCCACCTCCACCCCTAT	(CTCAT)3	589	56
	TCCCGATCCCACCCTCAT
SO888	GGAGTAAGATCCCAACCA	(GAATT)3	371	56
	AAAGCCAGATGACAAGAAC
*SO889	CACGCCTGTGGGTGTTAT	(TATTT)3	279	56
	CTCTGGGAGGGTTCATTC
SO890	CTCCATTCACTATCGGTCAC	(TAGAA)3	125	56
	AACAATCCCAAAGCCAAG
SO891	CAGAAACGAGCAGCCTAA	(TTTTC)4	247	56
	TACAAACAGAACGCCACC
SO892	CCTCTATTGTCTTGCGTCAC	(AAAAT)5	404	56
	CAACTTTCCGTCTTGTCG
SO893	AGTATGGGGACCAAGCAC	(TGTGT)5	444	56
	ACTCCAGAACCAAACAGG
SO894	CAAGCGTGATTACAAAGG	（ATTTT)4	480	56
	AACATAACCACCGACAGC
*SO895	GCATTTGCCCATTTACAG	(GTATG)4	314	56
	TTGCTCACGCTCAACTCA
SO896	ATGATGTGAGGCAACCAA	(TCAAT)3	447	56
	TTCAGGCTTACAATACCG
SO897	ACTATGCCAATGACCACC	(GAGTG)4	360	56
	AACTAATACGCCACAAGC
SO898	GGATGAATGGAGGTTGCT	(TTTTG)3	311	56
	AAGTGCTGGAATCGGAAA
SO899	CATACGTCCCTGCTGAAT	(TAAAA)3	483	56
	GAGGATGCCTTGAAACTG
SO900	GGCAGCAAGACCACAACT	(TGTGG)4	213	56
	AGTCAGACCACGACGAAT
SO901	TCCAAACCCTAACTACATCC	(GCGGT)3	600	56
	TTCCCATTAGCCTCAACC
SO902	TACCTTGTTCTTCGGCATTT	(AAGCA)4	386	56
	TCCCTTCACTTCCCTTCG
*SO903	GAGGCAATTAAGTGGGTG	(CCCTA)3	262	56
	GTGAATACATGCGGGAGT
SO904	GTTTGTTTGGGATGAAGC	(TCTTT)3	528	56
	AGAGGATGAGCGAGTTGT
SO905	CGCAGCAGACAGCAGTAA	(GGGTT)3	596	56
	CGACTAGGAGTGGGCAAA
SO906	TTTTGAAGGTAATGGAGGAC	(AGAGG)3	386	56
	TTTGCTGCACTTGAGGAT
SO907	GGACCTGGAGTGAGTATGA	(TTTTA)3	102	56
	GAAAGACCAAGACGGAAT
SO908	TAACCAGCCCCATTGTCG	(TTTTA)3	258	56
	TTTCCTGCATTCCCCAGT
SO909	CGGTCGGTAACTGTCTTC	(CTTTC)3	392	56
	GTCTACTGGCCGGATAAA
SO910	GCAGAAAGAAATTAGCGTAG	(CATTT)3	322	56
	ATGGCTTGGACTGTGGAG
SO911	ACGTTCAACCACCGACTA	(AAATA)5	523	56
	GCGTTTCTCCCATAATCT
SO912	CCACGTATCCTGCATCTA	(CATTG)3	183	56
	ACTCTATTGTCCGTCCCT
SO913	TCCAAGAAGGCGACTATCA	(ATTTT)3	476	56
	TTGCTCCTTAGCCACTCC
SO914	TAGGACATTTGCCTGCTC	(ACAAG)3	196	56
	GCCAACTCAAACCCTCTA
SO915	TCTAGCGGTGGGAGTGGT	(GGT)6	275	58
	TGGCTGCCCTTGGGTATT
SO916	ATTCCACCTCGTCCCTCC	(TGG)7	192	58
	GCTCCCAAGCAACTCACC
SO917	TTGGAGTTGGCTACGGGTTTA	(TCT)5	371	58
	AACGCTGCGAGGGTAGTGG
SO918	TTTGGGCGAATGTATGGT	(TTTA)4	462	58
	TTTGGCCGTGGAAGTATG
SO919	AATACTACGGACCACCAA	(TTTTTC)3	108	58
	CAGTAGGCACAACCAAAC
SO920	AGGTGATTTCCGTGCCTAT	(TTTTAA)3	243	58
	GTCAACCAAAGCAGAGCC
SO921	CTTGTGCTCCTTGGCTAT	(TAAATA)4	439	58
	ATCTGGAGGCACGAGTTA
SO922	GACAGAGTGGCGATGGGATT	(CT)9	428	60
	TCGGGTGGAAGGAGTTGC
SO923	ATTTGATGTTGATCCGTTGA	(GA)11	372	60
	TTAGCCCTTGTTTGAGCC
SO924	AAAATGGCTACTCGCAAAG	(GA)11	170	60
	GATGTTCGGAGACTGGTT
SO925	TCCCTCCTTCTGTCCTAA	(GA)6	283	60
	ATGCCATCTCACTAATCACC
SO926	GAAAGTTTGAAAGCGAGAC	(GA)9	527	60
	TGTGGGACAGAGGGAGTA
SO927	ATCTCCAAGCCGACAACC	(GA)6	441	60
	CACCAACCCATTTCCCTC
SO928	TTTGAATGAGACCCTTGC	(GA)7	338	60
	TGGCTGCTCTGTCTACCT
SO929	TGGAGTGTCAGCGTATTT	(GA)9	385	60
	CTCATCCTCTGCCTTTGG
SO930	TCCGCCCTTCTATGTATG	(TA)6	513	60
	GCGAACCTAGTAGCACCC
SO931	GACTGGAGTAGTAGAGGCAAGA	(TA)10	391	60
	GAGGTGAGGGAAGGGAAA
SO932	ATGTCACTGCTTGTCCCT	(TC)6	352	60
	GTGCTTTTATACCCTTGC
